# Supplementary material for: HIV Transmembrane Glycoprotein Conserved Domains and Genetic Markers Across HIV-1 and HIV-2 Variants
Source: Front Microbiol. 2022 May 27;13:855232. doi: 10.3389/fmicb.2022.855232 (PMC9184819; doi:10.3389/fmicb.2022.855232)
Supplement: Supplementary file 1 [file Table_1.XLSX]

## Sheet: Supplementary Table 1
	Supplementary Table 1. HIV-1 gp41 amino acid consensus sequences of each HIV-1 variant with available sequences in LANL. In each gp41 position is represented the amino acid with highest conservation percentage across the corresponding HIV-1 variant. More than one amino acid per position when they present the same conservation percentage. Conservation color code: white (aa conserved <90%), light-b…
	VARIANTS				Nº SEQS	1	2	3	4	5	6	7	8	9	10	11	12	13	14	15	16	17	18	19	20	21	22	23	24	25	26	27	28	29	30	31	32	33	34	35	36	37	38	39	40	41	42	43	44
	HIV-1	NON-M GROUPS		N	11	A	A	G	L	G	A	L	F	L	G	F	L	G	A	A	G	S	T	M	G	A	A	S	I	T	L	T	V	Q	A	R	T	L	L	S	G	I	V	Q	Q	Q	N	N	L
				O	86	A	V	G	L	G	M	L	F	L	G	V	L	S	A	A	G	S	T	M	G	A	A	A	T	A	L	T	V	Q	T	H	T	L	I	K	G	I	V	Q	Q	Q	D	N	L
				P	2	(GA)	A	G	L	G	M	L	F	L	G	F	(ML)	S	A	A	G	S	T	M	G	A	A	(AG)	(VI)	T	L	T	V	Q	A	(RK)	Q	(VL)	L	H	G	I	V	Q	Q	Q	N	N	M
		GROUP M	SUBTYPES	A	20	A	V	G	(LI)	G	A	V	F	L	G	F	L	G	A	A	G	S	T	M	G	A	A	S	I	T	L	T	V	Q	A	R	Q	L	L	S	G	I	V	Q	Q	Q	S	N	L
				A1	752	A	V	G	I	G	A	V	F	I	G	F	L	G	A	A	G	S	T	M	G	A	A	S	I	T	L	T	V	Q	A	R	Q	L	L	S	G	I	V	Q	Q	Q	S	N	L
				A2	8	A	V	G	L	G	A	V	F	L	G	F	L	G	A	A	G	S	T	M	G	A	A	S	I	T	L	T	V	Q	A	R	Q	L	L	S	G	I	V	Q	Q	Q	S	N	L
				A3	3	A	V	G	L	G	A	V	F	L	G	F	L	G	A	A	G	S	T	M	G	A	A	S	I	T	L	T	A	Q	A	R	Q	L	L	S	G	I	V	Q	Q	Q	S	N	L
				A6	167	A	I	G	L	G	A	A	F	L	G	F	L	G	A	A	G	S	T	M	G	A	A	S	I	T	L	T	V	Q	A	R	Q	L	L	S	G	I	V	Q	Q	Q	S	N	L
				B	8106	A	V	G	I	G	A	L	F	L	G	F	L	G	A	A	G	S	T	M	G	A	A	S	V	T	L	T	V	Q	A	R	Q	L	L	S	G	I	V	Q	Q	Q	N	N	L
				C	3985	A	V	G	I	G	A	V	F	L	G	F	L	G	A	A	G	S	T	M	G	A	A	S	I	T	L	T	V	Q	A	R	Q	L	L	S	G	I	V	Q	Q	Q	S	N	L
				D	183	A	I	G	L	G	A	M	F	L	G	F	L	G	A	A	G	S	T	M	G	A	A	S	L	T	L	T	V	Q	A	R	Q	L	L	S	G	I	V	Q	Q	Q	N	N	L
				F1	122	A	V	G	L	G	A	L	F	L	G	F	L	G	A	A	G	S	T	M	G	A	A	S	I	T	L	T	V	Q	A	R	Q	L	L	S	G	I	V	Q	Q	Q	N	N	L
				F2	15	A	V	G	(IL)	G	A	V	F	L	G	F	L	G	A	A	G	S	T	M	G	A	A	S	I	T	L	T	V	Q	A	R	Q	L	L	S	G	I	V	Q	Q	Q	S	N	L
				G	153	A	V	G	L	G	A	V	F	L	G	F	L	G	A	A	G	S	T	M	G	A	A	S	I	T	L	T	V	Q	V	R	Q	L	L	S	G	I	V	Q	Q	Q	S	N	L
				H	11	A	V	G	M	G	A	F	F	L	G	F	L	G	A	A	G	S	T	M	G	A	A	S	I	T	L	T	V	Q	A	R	Q	L	L	S	G	I	V	Q	Q	Q	S	N	L
				J	8	A	V	G	I	G	A	V	F	L	G	F	L	G	T	A	G	S	T	M	G	A	A	S	I	T	L	T	V	Q	V	R	Q	L	L	S	G	I	V	Q	Q	Q	S	N	L
				K	3	A	V	G	(ILM)	G	A	L	F	L	G	F	L	G	A	A	G	S	T	M	G	A	A	S	I	T	L	T	V	Q	A	R	Q	L	L	S	G	I	V	Q	Q	Q	S	N	L
				L	3	A	V	G	M	G	A	L	F	L	G	F	L	G	A	A	G	S	T	M	G	A	A	S	I	A	L	T	A	Q	A	R	Q	L	L	S	G	I	V	Q	Q	Q	N	N	L
			CRF	CRF01_AE	2186	A	V	G	I	G	A	M	I	F	G	F	L	G	A	A	G	S	T	M	G	A	A	S	I	T	L	T	V	Q	A	R	Q	L	L	S	G	I	V	Q	Q	Q	S	N	L
				CRF02_AG	291	A	V	G	L	G	A	V	F	L	G	F	L	G	A	A	G	S	T	M	G	A	A	S	I	T	L	T	V	Q	A	R	Q	L	L	S	G	I	V	Q	Q	Q	S	N	L
				CRF03_AB	5	A	V	G	I	G	A	V	F	L	G	F	L	G	A	A	G	S	T	M	G	A	A	S	I	T	L	T	V	Q	A	R	Q	L	L	S	G	I	V	Q	Q	Q	N	N	L
				CRF04_cpx	8	A	V	G	I	G	A	V	F	L	G	F	L	G	A	A	G	S	T	M	G	A	A	S	I	T	L	T	V	Q	A	R	Q	L	L	S	G	I	V	Q	Q	Q	S	N	L
				CRF05_DF	4	A	V	G	L	G	A	L	F	L	G	F	L	G	A	A	G	S	T	M	G	A	A	S	(MI)	T	L	T	V	Q	A	R	Q	L	L	S	G	I	V	Q	Q	Q	N	N	L
				CRF06_cpx	14	A	V	G	L	G	A	V	F	L	G	F	L	G	T	A	G	S	T	M	G	A	A	S	I	T	L	T	V	Q	V	R	Q	L	L	S	G	I	V	Q	Q	Q	S	N	L
				CRF07_BC	126	A	V	G	I	G	A	V	F	L	G	F	L	G	A	A	G	S	T	M	G	A	A	S	I	T	L	T	V	Q	A	R	Q	L	L	S	G	I	V	Q	Q	Q	S	N	L
				CRF08_BC	62	A	V	G	L	G	A	V	F	L	G	F	L	G	A	A	G	S	T	M	G	A	A	S	I	T	L	T	V	Q	A	R	Q	L	L	S	G	I	V	Q	Q	Q	S	N	L
				CRF09_cpx	5	A	V	G	M	G	A	L	F	L	G	F	L	G	A	A	G	S	T	M	G	A	A	S	I	T	L	T	V	Q	A	R	Q	L	L	S	G	I	V	Q	Q	Q	S	N	L
				CRF10_CD	3	A	I	G	L	G	A	V	F	L	G	F	L	G	A	A	G	S	T	M	G	A	A	S	L	T	L	T	V	Q	A	R	Q	L	L	S	G	I	V	Q	Q	Q	N	N	L
				CRF11_cpx	26	A	V	G	I	G	A	V	L	L	G	F	L	G	A	A	G	S	T	M	G	A	A	S	I	T	L	T	V	Q	A	R	Q	L	L	S	G	I	V	Q	Q	Q	S	N	L
				CRF12_BF	18	A	V	G	I	G	A	L	F	L	G	F	L	G	A	A	G	S	T	M	G	A	A	S	I	T	L	T	V	Q	A	R	Q	L	L	S	G	I	V	Q	Q	Q	(NS)	N	L
				CRF13_cpx	10	A	V	G	L	G	A	V	F	L	G	F	L	G	A	A	G	S	T	M	G	A	A	S	L	T	L	T	V	Q	A	R	Q	L	L	S	G	I	V	Q	Q	Q	N	N	L
				CRF14_BG	12	A	V	G	I	G	A	L	L	F	G	F	L	G	A	A	G	S	T	M	G	A	A	S	M	T	L	T	V	Q	A	R	Q	L	L	S	G	I	V	Q	Q	Q	N	N	L
				CRF15_01B	9	A	V	G	I	G	A	M	F	L	G	F	L	G	A	A	G	S	T	M	G	A	A	S	I	T	L	T	V	Q	A	R	Q	L	L	S	G	I	V	Q	Q	Q	R	N	L
				CRF16_A2D	4	A	V	G	L	G	A	(FV)	F	L	G	F	L	G	A	A	G	S	T	M	G	A	A	S	L	T	L	T	V	Q	A	R	Q	L	L	S	G	I	V	Q	Q	Q	S	N	L
				CRF17_BF	6	A	(VA)	(GX)	(ML)	A	A	V	F	L	G	F	L	G	A	A	G	S	T	M	G	A	A	S	I	T	L	T	V	Q	A	R	Q	L	L	S	G	I	V	Q	Q	Q	(SN)	N	L
				CRF18_cpx	5	A	V	G	L	G	A	V	F	L	G	F	L	G	A	A	G	S	T	M	G	A	A	S	I	T	L	T	V	Q	A	R	Q	L	L	S	G	I	V	Q	Q	Q	S	N	L
				CRF19_cpx	5	A	V	G	(LI)	G	A	V	F	L	G	F	L	G	A	A	G	S	T	M	G	A	A	S	I	T	L	T	V	Q	A	R	Q	L	L	S	G	I	V	Q	Q	Q	S	N	L
				CRF20_BG	4	A	V	G	L	G	A	V	(FL)	L	G	F	L	G	A	A	G	S	T	M	G	A	A	S	I	T	L	T	V	Q	V	R	Q	L	L	S	G	I	V	Q	Q	Q	S	N	L
				CRF21_A2D	4	A	I	G	L	G	A	M	F	L	G	F	L	G	A	A	G	S	T	M	G	A	A	S	V	T	L	T	V	Q	A	R	Q	L	L	S	G	I	V	Q	Q	Q	N	N	L
				CRF22_01A1	13	A	V	G	L	G	A	V	F	L	G	F	L	G	A	A	G	S	T	M	G	A	A	S	I	T	L	T	V	Q	A	R	Q	L	L	S	G	I	V	Q	Q	Q	S	N	L
				CRF24_BG	4	A	V	G	L	G	A	V	F	L	G	F	L	G	(TA)	A	G	S	T	M	G	A	A	S	I	T	L	T	V	Q	V	R	Q	L	L	S	G	I	V	Q	Q	Q	S	N	L
				CRF25_cpx	5	A	V	G	L	G	A	V	F	L	G	F	L	G	A	A	G	S	T	M	G	A	A	S	I	T	L	T	V	Q	V	R	Q	L	L	S	G	I	V	Q	Q	Q	S	N	L
				CRF26_A5U	5	A	V	G	M	G	A	L	F	L	G	F	L	G	T	A	G	S	T	M	G	A	A	S	I	T	L	T	V	Q	A	R	Q	L	L	S	G	I	V	Q	Q	Q	S	N	L
				CRF27_cpx	4	A	V	G	I	G	A	M	I	F	G	F	L	G	A	A	G	S	T	M	G	A	A	S	I	T	L	T	V	Q	A	R	Q	L	L	S	G	I	V	Q	Q	Q	S	N	L
				CRF28_BF	5	A	V	G	T	G	A	M	F	L	G	F	L	G	A	A	G	S	T	M	G	A	A	S	(ML)	T	L	T	V	Q	A	R	Q	L	L	S	G	I	V	Q	Q	Q	N	N	L
				CRF29_BF	7	A	V	G	I	G	A	M	F	L	G	F	L	G	A	A	G	S	T	M	G	A	A	S	V	T	L	T	V	Q	A	R	Q	L	L	S	G	I	V	Q	Q	Q	N	N	L
				CRF31_BC	3	A	V	G	L	G	A	(VLM)	F	L	G	F	L	G	A	A	G	S	T	M	G	A	A	S	I	T	L	T	V	Q	A	R	Q	L	L	S	G	I	V	Q	Q	Q	S	N	L
				CRF32_06A6	3	A	V	G	L	G	A	V	F	L	G	F	L	G	T	A	G	S	T	M	G	A	A	S	I	T	L	T	V	Q	V	R	Q	L	L	S	G	I	V	Q	Q	Q	S	N	L
				CRF33_01B	7	A	V	G	I	G	A	M	I	F	G	F	L	G	A	A	G	S	T	M	G	A	A	S	I	T	L	T	V	Q	A	R	Q	L	L	S	G	I	V	Q	Q	Q	S	N	L
				CRF34_01B	3	A	V	G	I	G	A	M	I	F	G	F	L	G	A	A	G	S	T	M	G	A	A	S	I	T	L	T	V	Q	A	R	Q	L	L	S	G	I	V	Q	Q	Q	S	N	L
				CRF35_AD	21	A	V	G	L	G	A	V	F	I	G	F	L	G	A	A	G	S	T	M	G	A	A	S	M	T	L	T	V	Q	A	R	Q	L	L	S	G	I	V	Q	Q	Q	S	N	L
				CRF36_cpx	3	A	V	G	L	G	A	V	F	L	G	F	L	G	A	A	G	S	T	M	G	A	A	S	I	T	L	T	V	Q	A	R	Q	L	L	S	G	I	V	Q	Q	Q	S	N	L
				CRF37_cpx	4	A	V	G	L	G	A	V	F	L	G	F	L	G	A	A	G	S	T	M	G	A	A	S	I	T	L	T	V	Q	A	R	Q	L	L	S	G	I	V	Q	Q	Q	S	N	L
				CRF39_BF	3	A	V	G	L	G	A	M	F	L	G	F	L	G	A	A	G	S	T	M	G	A	A	S	I	T	L	T	V	Q	A	R	Q	L	L	S	G	I	V	Q	Q	Q	N	N	L
				CRF40_BF	4	A	V	T	(LM)	G	A	M	F	L	G	F	L	G	A	A	G	S	T	M	G	A	A	S	M	T	L	T	V	Q	A	R	Q	L	L	S	G	I	V	Q	Q	Q	N	N	L
				CRF41_CD	3	A	I	G	L	G	A	M	F	L	G	F	L	G	A	A	G	S	T	M	G	A	A	S	M	A	L	T	V	Q	A	R	Q	L	L	S	G	I	V	Q	Q	Q	N	N	L
				CRF42_BF	13	A	V	G	L	G	A	V	F	L	G	F	L	G	A	A	G	S	T	M	G	A	A	S	V	T	L	T	V	Q	A	R	Q	L	L	S	G	I	V	Q	Q	Q	N	N	L
				CRF43_02G	5	A	V	G	M	G	A	V	F	L	G	F	L	G	A	A	G	S	T	M	G	A	A	S	I	T	L	T	V	Q	V	R	Q	L	L	S	G	I	V	Q	Q	Q	S	N	L
				CRF44_BF	3	A	V	T	I	G	A	M	F	L	G	F	L	G	A	A	G	S	T	M	G	A	A	S	I	T	L	T	V	Q	A	R	Q	L	L	S	G	I	V	Q	Q	Q	R	N	L
				CRF45_cpx	5	A	V	G	L	G	A	V	F	L	G	F	L	G	A	A	G	S	T	M	G	A	A	S	(VL)	T	L	T	V	Q	A	R	Q	L	L	S	G	I	V	Q	Q	Q	S	N	L
				CRF46_BF	8	A	V	G	L	G	A	L	F	L	G	F	L	G	A	A	G	S	T	M	G	A	A	S	(MI)	T	L	T	V	Q	A	R	Q	L	L	S	G	I	V	Q	Q	Q	N	N	L
				CRF47_BF	3	A	V	G	F	G	A	L	F	L	G	F	L	G	A	A	G	S	T	M	G	A	A	S	V	A	L	T	V	Q	A	R	L	L	L	S	G	I	V	Q	Q	Q	N	N	L
				CRF48_01B	3	A	V	G	I	G	A	M	I	F	G	F	L	G	A	A	G	S	T	M	G	A	A	S	I	T	L	T	V	Q	A	R	Q	L	L	S	G	I	V	Q	Q	Q	S	N	L
				CRF49_cpx	5	A	V	G	I	G	A	V	F	L	G	F	L	G	T	A	G	S	T	M	G	A	A	S	I	T	L	T	V	Q	A	R	Q	L	L	S	G	I	V	Q	Q	Q	S	N	L
				CRF50_A1D	4	A	I	G	L	G	A	M	F	L	G	F	L	G	A	A	G	S	T	M	G	A	A	S	L	T	L	T	V	Q	A	R	Q	L	L	S	G	I	V	Q	Q	Q	N	N	L
				CRF51_01B	7	A	A	G	I	G	A	M	I	F	G	F	L	G	A	A	G	S	T	M	G	A	A	S	I	T	L	T	V	Q	A	R	Q	L	L	S	G	I	V	Q	Q	Q	S	N	L
				CRF52_01B	3	A	V	G	I	G	A	M	I	F	G	F	L	G	A	A	G	S	T	M	G	A	A	S	I	T	L	T	V	Q	A	R	Q	L	L	S	G	I	V	Q	Q	Q	S	N	L
				CRF53_01B	4	A	V	G	I	G	A	M	I	F	G	F	L	G	A	A	G	S	T	M	G	A	A	S	I	T	L	T	V	Q	A	R	Q	L	L	S	G	I	V	Q	Q	Q	S	N	L
				CRF54_01B	3	A	V	G	I	G	A	M	I	F	G	F	L	G	A	A	G	S	T	M	G	A	A	S	I	T	L	T	V	Q	A	R	Q	L	L	S	G	I	V	Q	Q	Q	S	N	L
				CRF55_01B	9	A	V	G	I	G	A	M	I	F	G	F	L	G	A	A	G	S	T	M	G	A	A	S	I	T	L	T	V	Q	A	R	Q	L	L	S	G	I	V	Q	Q	Q	S	N	L
				CRF56_cpx	4	A	V	G	M	G	A	V	F	L	G	F	L	G	A	A	G	S	T	M	G	A	A	S	I	T	L	T	V	Q	A	R	Q	L	L	S	G	I	V	Q	Q	Q	N	N	L
				CRF57_BC	7	A	V	G	I	G	A	V	F	L	G	F	L	G	A	A	G	S	T	M	G	A	A	S	I	T	L	T	V	Q	A	R	Q	L	L	S	G	I	V	Q	Q	Q	S	N	L
				CRF58_01B	6	A	V	G	I	G	A	M	F	L	G	F	L	G	A	A	G	S	T	M	G	A	A	S	I	T	L	T	V	Q	A	R	Q	L	L	S	G	I	V	Q	Q	Q	R	N	L
				CRF59_01B	8	A	V	G	L	G	A	L	F	L	G	F	L	G	A	A	G	S	T	M	G	A	A	S	V	T	L	T	V	Q	A	R	Q	L	L	S	G	I	V	Q	Q	Q	N	N	L
				CRF60_BC	5	A	A	X	L	G	A	M	F	L	G	F	L	G	A	A	G	S	T	M	G	A	A	S	I	T	L	T	V	Q	A	R	Q	L	L	S	G	I	V	Q	Q	Q	S	N	L
				CRF61_BC	3	A	V	G	I	G	A	V	F	L	G	F	L	G	A	A	G	S	T	M	G	A	A	S	I	T	L	T	V	Q	A	R	Q	L	L	S	G	I	V	Q	Q	Q	S	N	L
				CRF62_BC	3	A	V	G	I	G	A	V	F	L	G	F	L	G	A	A	G	S	T	M	G	A	A	S	M	T	L	T	V	Q	A	R	Q	L	L	S	G	I	V	Q	Q	Q	S	N	L
				CRF63_02A	15	A	V	G	L	G	A	V	F	L	G	F	L	G	T	A	G	S	T	M	G	A	A	A	V	T	L	T	V	Q	A	R	Q	L	L	S	G	I	V	Q	Q	Q	N	N	L
				CRF64_BC	8	A	V	G	I	G	A	V	F	L	G	F	L	G	A	A	G	S	T	M	G	A	A	S	I	T	L	T	V	Q	A	R	Q	L	L	S	G	I	V	Q	Q	Q	S	N	L
				CRF65_cpx	6	A	V	G	I	G	A	M	F	L	G	F	L	G	A	A	G	S	T	M	G	A	A	S	I	T	L	T	V	Q	A	R	Q	L	L	S	G	I	V	Q	Q	Q	R	N	L
				CRF66_BF	3	A	V	G	L	G	A	M	F	L	G	F	L	G	A	A	G	S	T	M	G	A	A	S	I	T	L	T	V	Q	A	R	Q	L	L	S	G	I	V	Q	Q	Q	N	N	L
				CRF68_01B	3	A	V	G	I	G	A	M	I	F	G	F	L	G	A	A	G	S	T	M	G	A	A	S	I	T	L	T	V	Q	A	R	Q	L	L	S	G	I	V	Q	Q	Q	S	N	L
				CRF69_01B	7	A	V	G	I	G	A	M	I	F	G	F	L	G	A	A	G	S	T	M	G	A	A	S	I	T	L	T	V	Q	A	R	Q	L	L	S	G	I	V	Q	Q	Q	S	N	L
				CRF70_BF	3	A	V	G	L	G	A	M	F	L	G	F	L	G	A	A	G	S	T	M	G	A	A	S	I	T	L	T	V	Q	A	R	Q	L	L	S	G	I	V	Q	Q	Q	N	N	L
				CRF71_BF	15	A	V	G	L	G	A	M	F	L	G	F	L	G	A	A	G	S	T	M	G	A	A	S	I	T	L	T	V	Q	A	R	Q	L	L	S	G	I	V	Q	Q	Q	N	N	L
				CRF72_BF	5	A	V	G	I	G	A	L	F	L	G	F	L	G	A	A	G	S	T	M	G	A	A	S	V	T	L	T	V	Q	A	R	Q	L	L	S	G	I	V	Q	Q	Q	N	N	L
				CRF74_01B	3	A	V	G	I	G	A	M	I	F	G	F	L	G	A	A	G	S	T	M	G	A	A	S	I	T	L	T	V	Q	A	R	Q	L	L	S	G	I	V	Q	Q	Q	S	N	L
				CRF75_BF	3	X	X	G	L	G	A	V	F	L	G	F	L	G	A	A	G	S	T	M	G	A	A	S	I	T	L	T	V	Q	A	R	L	L	L	S	G	I	V	Q	Q	Q	N	N	L
				CRF77_cpx	4	A	V	G	I	G	A	M	I	F	G	F	L	G	A	A	G	S	T	M	G	A	A	S	I	T	L	T	V	Q	A	R	Q	L	L	S	G	I	V	Q	Q	Q	S	N	L
				CRF78_cpx	3	A	V	G	I	G	A	M	I	F	G	F	L	G	A	A	G	S	T	M	G	A	A	S	I	T	L	T	V	Q	A	R	Q	L	L	S	G	I	V	Q	Q	Q	S	N	L
				CRF79_0107	3	A	V	G	I	G	A	V	F	L	G	F	L	G	V	A	G	S	T	M	G	A	A	S	V	T	L	T	V	Q	V	R	Q	L	L	S	G	I	V	Q	Q	Q	N	N	L
				CRF82_cpx	6	A	V	G	L	G	A	V	F	L	G	F	L	G	A	A	G	S	T	M	G	A	A	S	I	T	L	T	V	Q	A	R	Q	L	L	S	G	I	V	Q	Q	Q	S	N	L
				CRF83_cpx	11	A	V	G	I	G	A	M	I	F	G	F	L	G	A	A	G	S	T	M	G	A	A	S	L	T	L	T	V	Q	A	R	Q	L	L	S	G	I	V	Q	Q	Q	S	N	L
				CRF85_BC	11	A	V	G	I	G	A	V	F	L	G	F	L	G	A	A	G	S	T	M	G	A	A	S	I	T	L	T	V	Q	A	R	Q	L	L	S	G	I	V	Q	Q	Q	S	N	L
				CRF86_BC	3	A	V	G	L	G	A	V	F	L	G	F	L	G	A	A	G	S	T	M	G	A	A	S	I	T	L	T	V	Q	A	R	Q	L	L	S	G	I	V	Q	Q	Q	S	N	L
				CRF87_cpx	3	A	V	G	I	G	A	V	F	L	G	F	L	G	A	A	G	S	T	M	G	A	A	S	I	T	L	T	V	Q	A	R	Q	L	L	S	G	I	V	Q	Q	Q	S	N	L
				CRF88_BC	3	A	V	G	I	G	A	V	F	L	G	F	L	G	A	A	G	S	T	M	G	A	A	S	I	T	L	T	V	Q	A	R	Q	L	L	S	G	I	V	Q	Q	Q	S	N	L
				CRF89_BF	3	A	V	G	M	G	A	L	F	L	G	F	L	G	A	A	G	S	T	M	G	A	A	S	I	T	L	T	V	Q	A	R	Q	L	L	S	G	I	V	Q	Q	Q	N	N	L
				CRF90_BF1	6	A	V	G	L	G	A	M	F	L	G	F	L	G	A	A	G	S	T	M	G	A	A	S	V	T	L	T	V	Q	A	R	Q	L	L	S	G	I	V	Q	Q	Q	N	N	L
				CRF92_C2U	5	A	V	G	L	G	A	V	F	L	G	F	L	G	A	A	G	S	T	M	G	A	A	S	I	T	L	T	V	Q	A	R	Q	L	L	S	G	I	V	Q	Q	Q	N	N	L
				CRF93_cpx	3	A	V	G	L	G	A	V	F	L	G	F	L	G	A	A	G	S	T	M	G	A	A	S	I	T	L	T	V	Q	A	R	Q	L	L	S	G	I	V	Q	Q	Q	S	N	L
				CRF95_02B	5	A	V	G	L	G	A	V	F	L	G	F	L	G	A	A	G	S	T	M	G	A	A	S	I	T	L	T	V	Q	A	R	Q	L	L	S	G	I	V	Q	Q	Q	S	N	L
				CRF96_cpx	3	A	V	G	I	G	A	M	I	F	G	F	L	G	A	A	G	S	T	M	G	A	A	S	I	T	L	T	V	Q	A	R	Q	L	L	S	G	I	V	Q	Q	Q	S	N	L
				CRF100_01C	3	A	V	G	I	G	A	M	I	F	G	F	L	G	A	A	G	S	T	M	G	A	A	S	I	T	L	T	V	Q	A	R	Q	L	L	S	G	I	V	Q	Q	Q	S	N	L
				CRF103_01B	4	A	V	G	I	G	A	M	I	F	G	F	L	G	A	A	G	S	T	M	G	A	A	S	I	T	L	T	V	Q	A	R	Q	L	L	S	G	I	V	Q	Q	Q	S	N	L
		GROUP M CONSENSUS			59	A	V	G	I	G	A	V	F	L	G	F	L	G	A	A	G	S	T	M	G	A	A	S	I	T	L	T	V	Q	A	R	Q	L	L	S	G	I	V	Q	Q	Q	S	N	L
	HIV-1 CONSENSUS				4	A	A	G	L	G	M	L	F	L	G	F	L	S	A	A	G	S	T	M	G	A	A	S	I	T	L	T	V	Q	A	R	Q	L	L	S	G	I	V	Q	Q	Q	N	N	L
[truncated: 301 more columns]
