# Supplementary material for: HIV Transmembrane Glycoprotein Conserved Domains and Genetic Markers Across HIV-1 and HIV-2 Variants
Source: Front Microbiol. 2022 May 27;13:855232. doi: 10.3389/fmicb.2022.855232 (PMC9184819; doi:10.3389/fmicb.2022.855232)
Supplement: Supplementary file 2 [file Table_2.XLSX]

## Sheet: Supplementary Table 2
	Supplementary Table 2. HIV-2 gp36 amino acid consensus sequences of each HIV-2 variant with available sequences in LANL. In each gp36 position is represented the amino acid with highest conservation percentage across the corresponding HIV-2 variant. More than one amino acid per position when they present the same conservation percentage. Conservation color code: white (aa conserved <90%), light-p…
	VARIANTS				Nº SEQS	GP36 AMINO ACID ORDER
						1	2	3	4	5	6	7	8	9	10	11	12	13	14	15	16	17	18	19	20	21	22	23	24	25	26	27	28	29	30	31	32	33	34	35	36	37	38	39	40	41	42	43	44
	HIV-2	GROUPS		A	235	G	V	F	V	L	G	F	L	G	F	L	A	T	A	G	S	A	M	G	A	A	S	L	T	L	S	A	Q	S	R	T	L	L	A	G	I	V	Q	Q	Q	Q	Q	L	L
				B	34	G	V	M	V	L	G	F	L	G	F	L	A	M	A	G	S	A	M	G	A	A	S	L	T	L	S	A	Q	S	R	T	L	L	A	G	I	V	Q	Q	Q	Q	Q	L	L
		CRF		CRF01_AB	6	G	V	F	V	L	G	F	L	G	F	L	T	T	A	G	A	A	M	G	A	A	S	L	T	L	S	A	Q	S	R	T	L	L	A	G	I	V	Q	Q	Q	Q	Q	L	L
	HIV-2 CONSENSUS				3	G	V	F	V	L	G	F	L	G	F	L	A	T	A	G	S	A	M	G	A	A	S	L	T	L	S	A	Q	S	R	T	L	L	A	G	I	V	Q	Q	Q	Q	Q	L	L
[truncated: 306 more columns]
