# Supplementary material for: HIV Transmembrane Glycoprotein Conserved Domains and Genetic Markers Across HIV-1 and HIV-2 Variants
Source: Front Microbiol. 2022 May 27;13:855232. doi: 10.3389/fmicb.2022.855232 (PMC9184819; doi:10.3389/fmicb.2022.855232)
Supplement: Supplementary file 3 [file Table_3.XLSX]

## Sheet: Supplementary Table 3
	Supplementary Table 3. HIV-1 gp41 natural polymorphisms and V-markers among each HIV-1 variant. Color code: light-blue (aa changes conserved in ≥90% - <100% sequences of each gp41 variants), and dark blue-green (aa changes conserved in 100% sequences of each gp41 variants). Nº, number; SEQS, sequences; CRF, circulating recombinant forms; V-markers, aa changes that were specific for each variant; …
	VARIANTS				Nº SEQS	NATURAL POLYMORPHISMS vs. HXB2	V-MARKERS vs. HXB2	NATURAL POLYMORPHISMS vs. HIV-1 CONSENSUS	V-MARKERS vs. HIV-1 CONSENSUS	POLYMORPHISMS vs. GROUP M CONSENSUS	V-MARKERS vs. GROUP M CONSENSUS
	HIV-1	NON-M GROUPS		N	11	V2A, I4L, M24I, T58S, R68K, I69V, V72I, L81I, I84L, T94Y, A96T, S102T, K106T, L108Y, E109D, H114N, T115L, M118Q, E123K, I124V, N125R, T128S, S129G, L130V, H132F, E137Q, S138A, N140E, E143N, K144T, Q147K, E148S, K154Q, L173I, F174A, G179A, L181I, V182I, L184I, V187I, F188S, L191I, S192T, V194I, N195A, F206L, H209L, L210I, I222T, E225G, G226V, R229Q, I235V, S241F, D247E, S251N, S256L, I270T, V271L,…	R68K, L81I, K106T, E123K, N125R, N140E, E143N, K144T, E148S, G179A, L184I, F188S, L191I, S192T, N195A, G226V, G278L, W279N, L282R, N287G, Q290A, N298D	M6A, S13G, R56Q, R68K, L69V, T74R, L81I, N96T, K106T, E123K, D125R, D129G, T130V, Y132F, Q136E, K137Q, E143N, K148S, G179A, L184I, M188S, L191I, N192T, V194I, R195A, H212T, A216P, G226V, G230D, I235V, D247E, S256L, I264L, G278L, A281L, L282R, C285L, A287G, Q290A, N298D, T301I, D305N, N313E, W314G, V321L, N331H	R68K, L81I, K106T, E123K, D125R, E143N, K148S, G179A, L184I, M188S, L191I, N192T, R195A, G226V, G278L, L282R, A287G, Q290A, N298D	V2A, I4L, V7L, S42N, T58S, R68K, V72I, L81I, I84L, T94Y, N96T, S102T, K106T, E109D, M115L, M118Q, E121D, E123K, I124V, S125R, T128S, N129G, T130V, Y132F, E137Q, S138A, N140E, E143N, K144T, Q147K, D148S, A151E, K154Q, F174A, G179A, L181I, L184I, V187I, F188S, L191I, S192T, V194I, N195A, F206L, T210I, N212T, I222T, E225G, G226V, I235V, D247E, S251N, S256L, I264L, V271L, R276Q, R277L, G278L, W279N, …	R68K, L81I, K106T, E123K, S125R, N140E, E143N, K144T, D148S, G179A, L184I, F188S, L191I, S192T, N195A, G226V, G278L, W279N, L282R, N287G, Q290A, N298D
				O	86	I4L, A6M, F11V, G13S, A30T, S35K, N42D, E49Q, Q56R, T58S, K63R, Q66R, I69L, V72L, R74T, K77Q, D78N, T94Y, A96S, T115L, M118Q, T128S, S138A, K154E, N163D, N166K, F174A, M176I, G180A, F188M, I193L, R196N, V197I, S202Q, H209P, G215E, I222T, E223G, S241F, I245L, W246Y, D247T, S251T, L252I, F255W, R259L, R261S, V267L, I270G, V271L, R276Q, W279I, L282C, N287A, S293L, N305D, A306T, I309V, E313N, G314W, …	F11V, A30T, S35K, N42D, E49Q, D78N, K154E, G180A, F188M, R196N, V197I, S202Q, I245L, W246Y, D247T, S251T, L252I, F255W, R259L, R261S, W279I, L282C, S293L	F11V, A30T, S35K, N42D, E49Q, K63R, I72L, R77Q, D78N, N96S, Q154E, M176I, G180A, I181L, I193L, R196N, V197I, S202Q, L209P, G215E, E223G, V245L, W246Y, D247T, N251T, L252I, F255W, R259L, R261S, T270G, N279I, L282C, G293L, I309V, V318I, V321G	F11V, A30T, S35K, N42D, E49Q, D78N, Q154E, G180A, R196N, V197I, S202Q, V245L, W246Y, D247T, N251T, L252I, F255W, R259L, R261S, N279I, L282C, G293L	I4L, A6M, V7L, F11V, G13S, A30T, S35K, S42D, E49Q, Q56R, T58S, K63R, Q66R, V69L, V72L, R74T, K77Q, D78N, T94Y, N96S, M115L, M118Q, E121D, T128S, S138A, A151E, K154E, N166K, F174A, M176I, G180A, F188M, I193L, R196N, V197I, S202Q, L209P, G215E, I222T, E223G, A245L, W246Y, D247T, S251T, L252I, F255W, R259L, R261S, F263L, A267L, T270G, V271L, R276Q, W279I, L282C, N287A, G293L, I309V, E313N, G314W, V3…	F11V, A30T, S35K, S42D, E49Q, D78N, K154E, G180A, F188M, R196N, V197I, S202Q, A245L, W246Y, D247T, S251T, L252I, F255W, R259L, R261S, W279I, L282C, G293L
				P	2	V2A, I4L, A6M, G13S, S35H, L44M, H53E, Q56R, T58S, K63R, Q66R, I69L, V72I, R74T, K77R, I84L, K90Q, L91I, I92V, T94Y, A96N, S104T, E109D, Q110G, H114N, T115L, M118Q, R122K, E123L, I124V, N125D, S129D, L130T, H132Y, S133L, L134E, E136Q, S138A, E143K, E148K, S157Q, N163D, L173I, L181I, V182I, V187L, V190I, L191G, S192N, I193V, N195R, L204V, F206L, H209L, P211L, P213G, G215P, P216A, D217G, R218I, P21…	S35H, L44M, H53E, K90Q, I92V, S104T, Q110G, E123L, S133L, L134E, E136Q, E143K, E148K, S157Q, V187L, L191G, N195R, P211L, P213G, G215P, D217G, R218I, P219A, E220P, R229A, V238L, C253V, L254V, F255Q, H258Q, R259I, R261V, V267I, R269D, I270L, E272T, L273I, G275W, R276I, R277H, E280N, A281C, Y284D, W285C, W286F, L288A, L289C, Q290G, S293T, N298Q, V301T, A310S, R317Q, G324Q	S35H, L44M, H53E, K63R, K90Q, L91I, I92V, S104T, Y108L, E123L, S128T, L134E, E143K, S157Q, A174F, I187L, L191G, I193V, L204V, P211L, Q213G, G215P, D217G, R218I, P219A, E220P, G225E, Q229A, R231N, V238L, A243P, L254V, F255Q, S256I, H258Q, R259I, R261V, L263C, L267I, R268K, R269D, T270L, E272T, G275W, Q276I, L277H, E280N, A281C, Y284D, W286F, I288A, L289C, Q290G, G293T, N298Q, T307V, A310S, R317Q, …	S35H, L44M, H53E, K90Q, I92V, S104T, E123L, L134E, E143K, S157Q, I187L, L191G, P211L, Q213G, G215P, D217G, R218I, P219A, E220P, Q229A, V238L, L254V, F255Q, H258Q, R259I, R261V, L267I, R269D, T270L, E272T, G275W, Q276I, L277H, E280N, A281C, Y284D, W286F, I288A, L289C, Q290G, G293T, N298Q, A310S, R317Q, R324Q	V2A, I4L, A6M, V7L, G13S, S35H, S42N, L44M, H53E, Q56R, T58S, K63R, Q66R, V69L, V72I, R74T, K77R, I84L, K90Q, L91I, I92V, T94Y, S104T, Y108L, E109D, E110G, M115L, M118Q, Q119E, E121D, R122K, E123L, I124V, S125D, N129D, R133L, L134E, E136Q, S138A, E143K, D148K, A151E, S157Q, L181I, V187L, V190I, L191G, S192N, I193V, N195R, L204V, F206L, P211L, P213G, G215P, P216A, D217G, R218I, P219A, E220P, I222T…	S35H, L44M, H53E, K90Q, I92V, S104T, E110G, E123L, R133L, L134E, E136Q, E143K, D148K, S157Q, V187L, L191G, N195R, P211L, P213G, G215P, D217G, R218I, P219A, E220P, Q229A, V238L, C253V, L254V, F255Q, H258Q, R259I, R261V, A267I, R269D, T270L, E272T, L273I, G275W, R276I, R277H, E280N, A281C, Y284D, L285C, W286F, L288A, L289C, Q290G, G293T, N298Q, I301T, A310S, R317Q, R324Q
		GROUP M	SUBTYPES	A	20	L7V, N42S, I69V, A101S, H114N, T115M, M118L, E119Q, R122K, H132Y, L173I, V182I, V194I, G221R, R229Q, N239S, S241F, I245A, L263F, T268A, R277L, W285L, V301I, G314W, V322G, I343A		A2V, M6A, L7V, S13G, N42S, S58T, R66Q, L69V, T74R, L84I, Y94T, T102S, L115M, Q118L, E119Q, V124I, S128T, Q136E, K137E, A138S, E140N, T144K, K147Q, Q154K, A174F, I181L, I187V, M188F, I190V, V194I, L206F, Q213P, G221R, T222I, G225E, V245A, V253C, L263F, R268A, L271V, I273L, Q276R, N279W, R283K, C285L, A287N, I288L, T301I, A322G, G328A, S343A		M118L, R122K, V194I, G221R, R277L, G314W, V322G
				A1	752	L7V, H114N, T115M, M118L, H132Y, E151A, L173I, V182I, V194I, S241F, I270T, A281G, W285L, N305D, A306T, G314W, I343A		M6A, L7V, S13G, S58T, R66Q, I72V, L84I, Y94T, T102S, L115M, Q118L, V124I, S128T, Q136E, A138S, E151A, Q154K, A174F, I181L, M188F, I190V, V194I, L206F, G225E, V253C, I273L, N279W, A281G, R283K, C285L, A287N, I288L, G328A, S343A		M118L, E121D, V194I, A281G, G314W
				A2	8	I69V, H114N, T115M, H132Y, I135L, E148D, E151A, L173I, V182I, V190I, T208I, H209P, L210T, R214E, R229Q, S241F, L263C, L264I, R277L, A281G, W285L, V322G, G324R, H331N, I343A		S13G, S58T, R66Q, L69V, T74R, T102S, L115M, S128T, I135L, Q136E, A138S, T144K, K147Q, K148D, E151A, Q154K, A174F, I181L, I187V, T208I, L209P, I210T, R214E, N251S, V253C, L263C, L271V, I273L, Q276R, N279W, A281G, R283K, C285L, A287N, I288L, N313E, A322G, G328A, S343A		E121D, I135L, V190I, T208I, L209P, R214E, F263C, R277L, A281G, V322G, H331N
				A3	3	I4L, L7V, N42S, Q56K, I69V, A101S, Q110E, H114N, T115M, M118L, E119Q, R122K, N125S, S129D, H132Y, E148D, E151A, T165S, L173I, V182I, V194I, R229Q, N239S, S241F, L263F, L264T, V267A, T268A, I270T, Q290L, S293G, Q294R, V301I, G314W, V322G, G324R, C326G, I329L, R330L, I343A	L264T	A2V, M6A, L7V, S13G, N42S, R56K, S58T, R66Q, L69V, T74R, Y94T, G110E, L115M, Q118L, E119Q, V124I, D125S, S128T, Q136E, K137E, A138S, E140N, T144K, K147Q, K148D, E151A, Q154K, T165S, A174F, I181L, I187V, M188F, I190V, N192S, V194I, R195N, L206F, Q213P, T222I, G225E, G230D, G232D, N251S, V253C, L263F, I264T, L267A, R268A, L271V, I273L, A287N, Q290L, Q294R, T301I, T306A, A322G, I325A, G328A, I329L, …	I264T	I4L, Q56K, M118L, E121D, R122K, N129D, T165S, V194I, I264T, Q290L, Q294R, T306A, G314W, V322G, I329L	I264T
				A6	167	V2I, I4L, L7A, N42S, Q56K, I69V, A101S, H114N, T115M, E119Q, H132Y, E148D, E151A, L173I, V182I, V194I, R214E, E220G, R229Q, S241F, L263F, L264I, V267A, I270T, R277L, W285L, W286G, S293G, V301I, S302N, N305D, G314W, G324R, H331N, L340A, I343A, L345Q	L7A	A2I, M6A, L7A, S13G, N42S, R56K, S58T, R66Q, L69V, I72V, T74R, L84I, Y94T, T102S, L115M, Q118M, E119Q, S128T, Q136E, A138S, E140N, T144K, K147Q, K148D, E151A, Q154K, A174F, I181L, I187V, M188F, I190V, N192S, V194I, R195N, Q213P, R214E, A216P, E220G, T222I, G225E, N251S, V253C, L263F, L267A, L271V, I273L, Q276R, N279W, R283K, C285L, W286G, A287N, I288L, T301I, S302N, G328A, L340A, S343A, L345Q	L7A	V2I, I4L, V7A, Q56K, E121D, V194I, R214E, E220G, R277L, W286G, S302N, G314W, H331N, L340A, L345Q	V7A
				B	8106	H114N, T115M, H132Y, L173I, G324R		M6A, S13G, R56Q, S58T, R66Q, I72V, T74R, L84I, Y94T, T102S, L115M, Q118M, V124I, S128T, Q136E, A138S, T144K, A174F, I181L, M188F, I190V, N192S, R195N, A216P, G230D, N251S, I264L, L271V, L277R, N279W, R283K, I288L, D305N, N313E, W314G, G328A		F263L, I264L, D305N
				C	3985	I69V, H114N, T115M, H132Y, I135L, E151A, L173I, V182I, H209L, R229Q, S241F, W285G, N287E, Q290K, W292L, E295L, K297Q, N298Y, S299W, A300G, V301L, S302E, L304K, A306S, T307A, A310L, A312D, T315A, D316I, I319A, V321G, V322T, Q323D, G324R, A325I, C326I, R330Q, R335A, L340P, L344R, L345Q	W285G, N287E, W292L, E295L, K297Q, N298Y, S299W, A300G, V301L, S302E, L304K, A306S, T307A, A310L, A312D, T315A, D316I, I319A, V322T, Q323D, C326I, R330Q, R335A, L340P, L344R	M6A, S13G, R56Q, S58T, R66Q, L69V, T74R, Y94T, T102S, L115M, Q118M, V124I, S128T, I135L, Q136E, A138S, E151A, A174F, I181L, M188F, I190V, N192S, T222I, G225E, G230D, V253C, I273L, C285G, A287E, Q290K, W292L, E295L, K297Q, N298Y, S299W, A300G, T301L, S302E, L304K, T306S, T307A, A310L, A312D, T315A, D316I, I319A, V321G, A322T, Q323D, G326I, L330Q, R335A, L340P, S343I, L344R, L345Q	C285G, A287E, W292L, E295L, K297Q, N298Y, S299W, A300G, T301L, S302E, L304K, T306S, T307A, A310L, A312D, T315A, D316I, I319A, A322T, Q323D, G326I, L330Q, R335A, L340P, L344R	I135L, L285G, N287E, Q290K, W292L, E295L, K297Q, N298Y, S299W, A300G, I301L, S302E, L304K, T306S, T307A, A310L, A312D, T315A, D316I, I319A, V321G, V322T, Q323D, A325I, G326I, L330Q, R335A, L340P, A343I, L344R, L345Q	L285G, N287E, W292L, E295L, K297Q, N298Y, S299W, A300G, I301L, S302E, L304K, T306S, T307A, A310L, A312D, T315A, D316I, I319A, V322T, Q323D, G326I, L330Q, R335A, L340P, L344R
				D	183	V2I, I4L, L91H, H114N, T115M, D121E, H132Y, L173I, V182I, H209L, S251N, W285L		A2I, M6A, S13G, R56Q, S58T, R66Q, I72V, L91H, Y94T, T102S, L115M, D121E, V124I, S128T, Q136E, A138S, A174F, I181L, I187V, M188F, I190V, N192S, R195N, L206F, A216P, V245I, V253C, L271V, Q276R, L277R, N279W, R283K, C285L, A287N, I288L, N313E, W314G, G328A		V2I, I4L, S42N, L91H, A245I, S251N, F263L
				F1	122	H114N, T115M, D121E, T128S, H132Y, L173I, V182I, Q199K, E225G, R229Q, S241F, S251N, L264I, T268A, L273R, L274G, G275L, W285L, V301I, A310V, V322L		M6A, R56Q, S58T, R66Q, I72V, T74R, Y94T, T102S, L115M, Q118M, D121E, V124I, Q136E, A138S, K148E, Q154K, A174F, I181L, I187V, M188F, I190V, N192S, R195N, Q199K, A216P, T222I, V253C, R268A, L271V, I273R, L274G, G275L, N279W, R283K, C285L, A287N, I288L, T301I, A310V, N313E, W314G, A322L, G328A		T128S, D148E, Q199K, E225G, S251N, L273R, L274G, G275L, A310V, V322L
				F2	15	H114N, T115M, E119Q, D121E, L130T, H132Y, S138A, V182I, F206L, H209L, N239S, S241F, L264I, V267A, T268A, I270T, L273X, L274X, G275X, W285L, V301I, V318I, V322L, G324R, C326G, I343A		A2V, M6A, S13G, R56Q, S58T, R66Q, I72V, T74R, Y94T, T102S, L115M, E119Q, D121E, V124I, S128T, Q136E, A174F, I181L, I187V, M188F, I190V, A216P, T222I, G232D, V253C, L267A, R268A, I273X, L274X, G275X, N279W, R283K, C285L, A287N, I288L, T301I, N313E, W314G, V318I, A322L, G328A, S343A		S138A, F206L, L273X, L274X, G275X, V318I, V322L
				G	153	A96N, H114N, H132Y, L173I, V182I, P211H, T212H, P213Q, G215E, S241F, W285L, N305D, A306T, E313N, G314W, G324R		M6A, S13G, R56Q, S58T, R66Q, T74R, L84I, Y94T, T102S, K122R, S128T, Q136E, A138S, T144K, K147Q, A174F, I181L, M188F, I190V, N192S, R195N, L206F, P211H, G215E, N251S, Q276R, N279W, R283K, C285L, A287N, I288L, G328A		P211H, N212H, P213Q, G215E, E313N, G314W
				H	11	N42S, L54M, I69V, A96N, A101S, H114N, T115M, E123Q, L130E, H132Y, I135L, L173I, V182I, H209L, T212N, R229Q, S241F, I270T, W285L, S293G, V301I, A306T, V318I, G324R	E123Q	A2V, M6A, S13G, N42S, L54M, R56Q, S58T, R66Q, L69V, I72V, T74R, L84I, Y94T, T102S, L115M, Q118M, E123Q, V124I, S128T, T130E, I135L, Q136E, A138S, K147Q, Q154K, A174F, I181L, M188F, I190V, N192S, R195N, L206F, H212N, A216P, S239N, V253C, I264L, L267V, L271V, I273L, Q276R, L277R, R283K, C285L, A287N, T301I, D305N, N313E, W314G, V318I, A322V, G328A	E123Q	L54M, Q119E, E123Q, T130E, I135L, S239N, I264L, A267V, D305N, V318I	E123Q
				J	8	M24I, N42S, H114N, T115M, D121E, H132Y, V182I, S192A, H209L, E225G, R229Q, D232T, S241F, I245A, T268A, I270T, L273T, A281I, W285L, S293G, V318I, I343A		M6A, S13G, N42S, S58T, R66Q, T74R, L84I, Y94T, L115M, D121E, S128T, Q136E, A174F, I181L, M188F, N192A, R195N, G232T, V245A, V253C, R268A, L271V, I273T, L277R, N279W, A281I, R283K, C285L, I288L, W314G, V318I, G328A, S343A		S192A, E225G, D232T, L273T, A281I, V318I
				K	3	M24I, A96N, A101S, Q110E, H114N, T115M, D121E, R122K, L130T, H132Y, E148D, E151A, N163D, L173I, H209L, R229Q, R231K, N239S, S241F, I245A, S251N, V271L, L273R, L274G, G275L, R277G, W285L, V301I, A306T, V321I, G324R, I329L, R330L		A2V, M6A, S13G, R56Q, S58T, T74R, L84I, Y94T, T102S, G110E, L115M, Q118M, D121E, V124I, Q136E, A138S, T144K, K147Q, K148D, E151A, Q154K, A174F, I181L, M188F, N192S, R195N, L206F, T222I, G230D, R231K, V245A, V253C, I273R, L274G, G275L, L277G, N279W, R283K, C285L, A287N, I288L, T301I, D305N, W314G, V321I, I325A, G328A, I329L, N331H		R122K, R231K, S251N, F263L, V271L, L273R, L274G, G275L, R277G, D305N, V321I, I329L
				L	3	K77E, I84L, A96T, A101S, H114N, N125S, H132Y, S133G, E137D, N163D, L173I, V182I, H209L, E220G, R231N, I235V, S241F, R269K, I270G, V271L, E272X, L273X, L274X, G275X, W286G, L289V, A310V, V318I, G324R, L340F, I343A	K77E, S133G, R269K	A2V, M6A, S13G, R56Q, S58T, I72V, T74R, R77E, Y94T, N96T, T102S, Q118M, V124I, D125S, S128T, L133G, Q136E, K137D, A138S, Q154K, A174F, I181L, M188F, I190V, L206F, Q213P, A216P, E220G, G225E, R231N, I235V, S239N, N251S, V253C, R269K, T270G, E272X, I273X, L274X, G275X, L277R, N279W, R283K, W286G, A287N, I288L, L289V, D305N, A310V, N313E, W314G, V318I, G328A, L340F, S343A	R77E, L133G, R269K	V7L, K77E, I84L, N96T, E121D, R133G, E137D, A151E, E220G, R231N, I235V, S239N, R269K, T270G, V271L, E272X, L273X, L274X, G275X, W286G, L289V, D305N, A310V, V318I, L340F	K77E, R133G, R269K
			CRF	CRF01_AE	2186	L7M, F8I, L9F, N42S, I69V, I84L, H114N, T115M, D121E, N125S, H132Y, I135L, Q147K, L173I, V182I, P211H, P213Q, G215E, R229Q, S241F, W285L, W286G, V301I, G314W, R330L		A2V, L4I, M6A, L7M, F8I, L9F, S13G, N42S, R56Q, S58T, R66Q, L69V, I72V, T74R, Y94T, L115M, D121E, V124I, D125S, S128T, I135L, A138S, A174F, I181L, M188F, I190V, N192S, R195N, P211H, G215E, A216P, T222I, V253C, L271V, I273L, N279W, R283K, C285L, W286G, A287N, I288L, T301I, G328A, N331H		V7M, F8I, L9F, I84L, I135L, Q147K, P211H, P213Q, G215E, W286G, G314W
				CRF02_AG	291	N42S, I69V, V72L, H114N, T115M, M118L, E119Q, H132Y, E151A, L173I, V182I, V194I, H209L, P211H, P213Q, R229Q, S241F, W285L, S293G, A306T, E313N, G314W, G324R, H331N		M6A, S13G, N42S, S58T, R66Q, L69V, I72L, L84I, Y94T, T102S, L115M, Q118L, E119Q, V124I, S128T, Q136E, A138S, T144K, K147Q, E151A, A174F, I181L, I187V, M188F, I190V, V194I, R195N, L206F, P211H, A216P, T222I, G230D, V253C, L271V, I273L, N279W, R283K, C285L, A287N, G328A		V72L, M118L, E121D, V194I, P211H, P213Q, E313N, G314W, H331N
				CRF03_AB	5	L7V, I69V, A101T, E109D, H114N, T115M, D121E, S129G, H132Y, E151A, N163D, T165S, L173I, V187I, H209R, P213Q, R233T, S241F, V267A, T268A, S293I, N298S, V301I, S302N, L304I, T307I, E313G, G314W, V321I, G324R, A325F, H331N, L340A, R342K, I343A, L345Q	L304I, R342K	A2V, L4I, M6A, L7V, S13G, R56Q, S58T, R66Q, L69V, T74R, R77K, L84I, Y94T, S101T, T102S, Y108L, L115M, Q118M, D121E, K122R, V124I, S128T, D129G, T130L, Q136E, K137E, A138S, E140N, T144K, K147Q, K148E, E151A, Q154K, T165S, A174F, I181L, M188F, I190V, N192S, R195N, L206F, L209R, I210L, H212T, A216P, T222I, G225E, Q229R, G230D, G232D, R233T, S239N, V245I, N251S, V253C, I264L, L267A, R268A, L271V, I27…	L304I, R342K	S42N, S101T, Y108L, E109D, Q119E, N129G, T130L, D148E, T165S, V187I, L209R, T210L, N212T, P213Q, Q229R, R233T, S239N, A245I, F263L, I264L, L285W, G293I, N298S, S302N, L304I, T307I, E313G, G314W, V321I, A325F, H331N, L340A, R342K, L345Q	L304I, R342K
				CRF04_cpx	8	I69V, V72L, A96N, A101S, L108Y, H114N, T115M, M118L, E119Q, R122K, H132Y, E148D, E151A, L173I, V182I, H209L, I222T, R229Q, S241F, A243P, S251N, I270T, W285L, Q290L, V301I, A306T, V318I, G324R, H331N, I343A		S13G, S58T, R66Q, L69V, I72L, L84I, Y94T, L115M, Q118L, E119Q, V124I, S128T, K147Q, K148D, E151A, A174F, I181L, M188F, I190V, N192S, A243P, V253C, I264L, L271V, I273L, L277R, N279W, R283K, C285L, A287N, Q290L, T301I, N313E, W314G, V318I, G328A, S343A		V72L, M118L, E121D, R122K, I222T, A243P, S251N, I264L, Q290L, V318I, H331N
				CRF05_DF	4	R46Q, I69V, I84L, A101S, H114N, D121E, R122K, T128S, H132Y, S133R, L173I, V182I, I222T, R229Q, L242S, S251N, W285L, N287S, V301I, A306T, A310V, V321A, V322L, G324R, C326G, H331N, I343A	R46Q, L242S	M6A, R46Q, R56Q, S58T, R66Q, L69V, I72V, T74R, D121E, L133R, Q136E, A138S, A174F, I181L, M188F, I190V, N192S, R195N, Q213P, A216P, L242S, V245I, V253C, L271V, I273L, Q276R, N279W, R283K, C285L, A287S, I288L, G293S, T301I, D305N, A310V, N313E, W314G, V321A, A322L, G328A, S343A	R46Q, L242S	S42N, R46Q, I84L, R122K, T128S, I222T, L242S, A245I, S251N, F263L, N287S, G293S, D305N, A310V, V321A, V322L, H331N	R46Q, L242S
				CRF06_cpx	14	A14T, M24I, N42S, A96N, H114N, T115M, M118I, H132Y, E151A, L173I, V182I, F206L, L210I, E225G, R229Q, S241F, I270T, A281I, W285L, S293G, V301I, N305D, G314W, G324R, R330L		A2V, M6A, S13G, A14T, N42S, R56Q, S58T, R66Q, T74R, L84I, T102S, L115M, Q118I, K122R, V124I, S128T, Q136E, A138S, T144K, K147Q, E151A, Q154K, A174F, I181L, I187V, M188F, I190V, N192S, S239N, L271V, L277R, N279W, A281I, R283K, C285L, I288L, T301I, G328A		A14T, M118I, F206L, T210I, E225G, S239N, A281I, G314W
				CRF07_BC	126	L7V, A67T, I69V, V72I, A101S, H114N, T115M, E119Q, H132Y, I135L, Q147K, E148D, E151A, K154S, S157N, L173I, V182I, V187I, T212N, R214G, P219L, E220G, G221R, R229Q, S241F, S251N, L263F, I266V, I270V, R276Q, W285L, W286G, N287S, L289V, S293G, N298K, V301I, N305D, A306T, T307I, V318I, L345Q		M6A, L7V, S13G, R56Q, S58T, R66Q, A67T, L69V, T74R, R77K, L84I, N96A, T102S, L115M, Q118M, E119Q, V124I, S128T, I135L, Q136E, A138S, K148D, E151A, Q154S, S157N, A174F, I181L, M188F, I190V, N192S, R195N, H212N, Q213P, R214G, A216P, P219L, E220G, G221R, T222I, G225E, V253C, L263F, I266V, T270V, L271V, I273L, N279W, R283K, C285L, W286G, A287S, I288L, L289V, N298K, T301I, T307I, N313E, W314G, V318I, …		A67T, V72I, N96A, E121D, I135L, Q147K, K154S, S157N, V187I, R214G, P219L, E220G, G221R, S251N, I266V, T270V, R276Q, W286G, N287S, L289V, N298K, T307I, V318I, L345Q
				CRF08_BC	62	L7V, N42S, A67T, I69V, V72I, A101S, Q110E, H114N, T115M, E119Q, L130T, H132Y, I135L, Q147K, E148D, E151A, K154S, S157N, L173I, V182I, V187I, T212N, R214G, P219L, R229Q, S241F, I245A, L264I, I266L, V267T, T268A, I270G, W285L, W286G, N287S, L289V, S293G, N298K, V301I, N305D, V318I, A325I, H331N, I343A		M6A, L7V, S13G, N42S, R56Q, S58T, R66Q, A67T, L69V, T74R, L84I, Y94T, T102S, G110E, L115M, E119Q, S128T, I135L, Q136E, A138S, K148D, E151A, Q154S, S157N, A174F, I181L, M188F, I190V, N192S, R195N, H212N, Q213P, R214G, A216P, P219L, T222I, G225E, G230D, V245A, V253C, I266L, L267T, R268A, T270G, L271V, I273L, Q276R, N279W, R283K, C285L, W286G, A287S, I288L, L289V, N298K, T301I, N313E, W314G, V318I, …		A67T, V72I, E121D, I135L, Q147K, K154S, S157N, V187I, R214G, P219L, I266L, A267T, T270G, W286G, N287S, L289V, N298K, V318I, A325I, H331N
				CRF09_cpx	5	I4M, N42S, I69V, A101S, L108Q, Q110E, H114N, T115M, M118L, H132Y, E148D, E151A, K154S, V182I, V187I, H209L, T212N, R229Q, R231K, I245A, S251N, L263F, L264I, V267A, T268A, I270T, G278V, E280Q, W285L, A306T, V322L, G324R, C326G, R330L, I343A	G278V, E280Q	A2V, L4M, M6A, S13G, N42S, S58T, R66Q, L69V, T74R, R77K, Y94T, T102S, Y108Q, G110E, L115M, Q118L, K122R, V124I, S128T, Q136E, A138S, E140N, T144K, K147Q, K148D, E151A, Q154S, A174F, I181L, M188F, I190V, N192S, R195N, L206F, H212N, Q213P, A216P, G230D, R231K, V245A, V253C, L263F, L267A, R268A, L271V, L277R, G278V, N279W, E280Q, R283K, C285L, I288L, N313E, W314G, A322L, G328A, N331H, S343A	G278V, E280Q	I4M, V7L, Y108Q, M118L, Q119E, E121D, K154S, V187I, R231K, S251N, G278V, E280Q, V322L	G278V, E280Q
				CRF10_CD	3	V2I, I4L, M24L, R74S, T115M, D121E, N125D, S129G, H132Y, N163S, L173I, V182I, H209L, T212A, D230G, S251N, L264I, V267A, W285L, S293I, V301I, A306T, V321I, G324R, C326V, H331N, I343A	R74S, C326V	A2I, M6A, S13G, I24L, R56Q, S58T, R66Q, I72V, T74S, R77K, L84I, Y94T, T102S, Y108L, L115M, Q118M, D121E, V124I, S128T, D129G, T130L, Q136E, K137E, A138S, T144K, K148E, Q154K, D163S, A174F, I181L, I187V, I190V, N192S, R195N, H212A, Q213P, A216P, T222I, G225E, V253C, L267A, R268T, L271V, I273L, Q276R, N279W, R283K, C285L, A287N, I288L, G293I, T301I, V321I, A322V, I325A, G326V, S343A	T74S, G326V	V2I, I4L, I24L, S42N, R74S, Y108L, S125D, N129G, T130L, D148E, D163S, N212A, D230G, S251N, F263L, A268T, G293I, V321I, G326V, H331N	R74S, G326V
				CRF11_cpx	26	F8L, M24I, I69V, H114N, T115M, H132Y, I135L, L173I, V182I, V197C, H209L, E225G, R229Q, S241F, W285L, G324R	V197C	A2V, M6A, F8L, S13G, S58T, R66Q, L69V, T74R, L84I, Y94T, T102S, L115M, K122R, V124I, S128T, I135L, Q136E, K137E, A138S, T144K, K147Q, Q154K, A174F, I181L, M188F, I190V, N192S, R195N, V197C, V253C, L271V, N279W, R283K, C285L, I288L, W314G	V197C	F8L, I135L, V197C, E225G	V197C
				CRF12_BF	18	H114N, T115M, D121E, T128S, H132Y, L173I, V182I, Q199K, T212S, R229Q, A306T, A310V, V322L, G324R, C326G, H331N, I343A		M6A, R56Q, S58T, R66Q, I72V, Y94T, T102S, L115M, Q118M, D121E, A138S, Q154K, A174F, I181L, I187V, M188F, I190V, N192S, R195N, Q199K, H212S, Q213P, A216P, V253C, I264L, T270I, L271V, I273L, R283K, A287N, D305N, A310V, W314G, A322L, G328A, S343A		T128S, Q199K, N212S, I264L, T270I, D305N, A310V, V322L, H331N
				CRF13_cpx	10	L7V, M24L, Q56K, A96N, A101S, H114N, T115M, M118L, E119Q, R122K, H132Y, S133R, E148D, E151A, K154Q, L173I, V182I, H209L, L210T, P213Q, G215E, R229Q, S241F, I245A, L263F, L264I, V267A, I270T, R277L, A281G, W285L, Q294R, V301I, N305D, G314W, V322G, C326G, A328G, R330L, I343A, L345Q		M6A, L7V, S13G, I24L, R56K, S58T, R66Q, T74R, L84I, T102S, L115M, Q118L, E119Q, L133R, Q136E, K137E, E140N, T144K, K147Q, K148D, E151A, A174F, I181L, M188F, I190V, N192S, L206F, I210T, G215E, A216P, T222I, V245A, N251S, V253C, L263F, L267A, L271V, I273L, N279W, A281G, R283K, C285L, A287N, I288L, Q294R, T301I, A322G, N331H, S343A, L345Q		I24L, Q56K, M118L, E121D, R122K, K154Q, P213Q, G215E, R277L, A281G, Q294R, G314W, V322G, A328G, L345Q
				CRF14_BG	12	F8L, L54M, H114N, T115M, D121E, N125D, H132Y, S133T, E137Q, L173I, V182I, V194I, H209L, L210T, P211H, T212H, P213Q, G215E, E220G, R229Q, N239S, S241F, I245A, L263F, L264I, V267A, I270T, R277L, A281G, W285L, Q290L, S293G, V301I, S302N, N305D, A306T, E313N, G314W, V318A, C326G, R330L, H331N, I343A		A2V, L4I, M6A, F8L, S13G, L54M, R56Q, S58T, R66Q, I72V, T74R, L84I, Y94T, S101A, T102S, Y108L, L115M, Q118M, D121E, V124I, S128T, L133T, Q136E, K137Q, A138S, E140N, K147Q, K148E, Q154K, A174F, I181L, I187V, M188F, I190V, N192S, V194I, R195N, L206F, I210T, P211H, G215E, A216P, E220G, T222I, G225E, G230D, G232D, V245A, N251S, V253C, L263F, L267A, L271V, I273L, Q276R, N279W, A281G, R283K, C285L, A28…		V7L, F8L, S42N, L54M, S101A, Y108L, S125D, R133T, E137Q, D148E, V194I, P211H, N212H, P213Q, G215E, E220G, R277L, A281G, Q290L, S302N, E313N, G314W, V318A, H331N
				CRF15_01B	9	M24I, N42R, I69V, H114N, D121E, L130E, H132Y, L173I, H209P, P211H, P213Q, I235V, S241F, G314W		A2V, S13G, N42R, R56Q, S58T, R66Q, L69V, T74R, R77K, Y94T, T102S, Q118M, D121E, K122R, V124I, S128T, T130E, Q136E, A138S, E140N, Q154K, A174F, I181L, M188F, I190V, N192S, R195N, L209P, P211H, T222I, I235V, V253C, N279W, A287N, I288L, I325A, G328A		S42R, T130E, L209P, P211H, P213Q, I235V, G314W
				CRF16_A2D	4	R46K, Q56R, I69V, K77Q, L108Q, H114N, T115M, M118L, E119Q, L130T, H132Y, S133R, I135L, E151A, L173I, V182I, T208I, H209P, R214E, E220G, G221R, E225G, R229Q, S241F, L263C, L264I, I270T, R276H, A281G, W285L, Q290L, S293G, V301I, L304F, G324R		S13G, R46K, S58T, R66Q, L69V, I72V, T74R, R77Q, L84I, Y94T, T102S, Y108Q, L115M, Q118L, E119Q, V124I, S128T, L133R, I135L, Q136E, K137E, E140N, T144K, E151A, Q154K, K166N, A174F, I181L, N192S, R195N, L206F, T208I, L209P, Q213P, R214E, E220G, G221R, T222I, G232D, N251S, V253C, L263C, L271V, I273L, Q276H, N279W, A281G, R283K, C285L, A287N, I288L, Q290L, T301I, L304F, T306A, N313E, G326C		R46K, Q56R, K77Q, Y108Q, M118L, I135L, T208I, L209P, R214E, E220G, G221R, E225G, F263C, R276H, A281G, Q290L, L304F, T306A, G326C
				CRF17_BF	6	H114N, D121E, L130E, H132Y, Q199K, T212S, E225G, R229Q, S241F, A306T, A310V, V321A, V322L, G324R, C326G, H331N		S13G, R56Q, S58T, R66Q, I72V, T74R, Y94T, T102S, D121E, V124I, T130E, T144K, K148E, K166N, A174F, I181L, I187V, M188F, I190V, N192S, R195N, Q199K, H212S, A216P, T222I, N251S, V253C, I264L, T270I, L271V, Q276R, L277R, C285W, I288L, G293S, D305N, A310V, W314G, V321A, A322L, G328A		T130E, D148E, Q199K, N212S, E225G, F263L, I264L, T270I, L285W, G293S, D305N, A310V, V321A, V322L, H331N
				CRF18_cpx	5	L7V, M24I, N42S, Q56K, I69V, T94P, H114N, T115M, M118L, E119Q, R122K, H132Y, E148D, E151A, T165S, L173I, V182I, H209L, P213Q, R229Q, I235V, S241F, I245A, T268A, I270T, W285L, S293G, N298S, V301I, S302N, N305D, A306T, E313N, G314W, G324R, H331N, I343A		M6A, L7V, S13G, N42S, R56K, S58T, R66Q, L69V, I72V, T74R, L84I, Y94P, N96A, T102S, L115M, Q118L, E119Q, V124I, S128T, Q136E, K137E, A138S, T144K, K147Q, K148D, E151A, Q154K, T165S, K166N, A174F, I181L, I187V, M188F, I190V, L206F, G225E, I235V, V245A, V253C, R268A, L271V, N279W, R283K, C285L, A287N, N298S, T301I, S302N, G328A, S343A		Q56K, T94P, N96A, M118L, R122K, T165S, P213Q, I235V, F263L, N298S, S302N, E313N, G314W, H331N
				CRF19_cpx	5	L7V, N42S, I69V, V72L, A101S, L108Y, T115M, M118L, R122K, H132Y, E151A, L173I, V182I, H209L, P219H, R229Q, L264I, V267A, T268A, R276H, R277S, W285L, A306T, A310V, E313G	P219H	M6A, L7V, S13G, N42S, S58T, R66Q, L69V, I72L, T74R, R77K, L84I, Y94T, T102S, L115M, Q118L, V124I, Q136E, K137E, A138S, E140N, T144K, K147Q, K148E, E151A, Q154K, A174F, I181L, M188F, I190V, N192S, R195N, L206F, A216P, P219H, T222I, G230D, N251S, V253C, L267A, R268A, L271V, I273L, Q276H, L277S, N279W, R283K, C285L, A287N, I288L, A310V, N313G, G328A, N331H	P219H	V72L, M118L, E121D, R122K, D148E, P219H, R276H, R277S, A310V, E313G	P219H
				CRF20_BG	4	L7V, M24I, N42S, I69V, I84L, A96N, A101T, Q110E, M118I, D121E, S129Q, L130Q, H132Y, V182I, A189T, V194I, L210T, P211H, T212H, P213Q, R231N, S241F, V267A, T268A, R277S, A281G, W285L, S293G, V301I, S302N, N305D, A306T, T307V, E313N, G314W, V318I, V321I, G324R, A325G, C326F, I343A		A2V, L7V, S13G, N42S, R56Q, S58T, R66Q, L69V, I72V, R77K, Y94T, S101T, T102S, G110E, Q118I, D121E, K122R, V124I, D125N, S128T, D129Q, T130Q, Q136E, K137E, T144K, K147Q, Q154K, A174F, I181L, I187V, M188F, A189T, I190V, N192S, V194I, R195N, L206F, L209H, I210T, P211H, A216P, T222I, R231N, N251S, I264L, L267A, R268A, L271V, I273L, L277S, N279W, A281G, R283K, C285L, A287N, I288L, T301I, S302N, T307V,…		I84L, S101T, M118I, S125N, N129Q, T130Q, A189T, V194I, L209H, P211H, N212H, P213Q, R231N, F263L, I264L, R277S, A281G, S302N, T307V, E313N, G314W, V318I, V321I, A325G, G326F
				CRF21_A2D	4	V2I, I4L, L7M, I69V, L91H, A101S, N113Q, H114N, T115M, D121E, H132Y, Q147K, L173I, V182I, I193L, H209L, T212A, S251N, L264I, W285L, Q294R, G324R, H331N, I343A	N113Q	A2I, M6A, L7M, S13G, R56Q, S58T, R66Q, L69V, I72V, L91H, T102S, Y108L, G113Q, L115M, Q118M, D121E, V124I, S128T, Q136E, K137E, A138S, K148E, A174F, I181L, I187V, M188F, I190V, N192S, I193L, R195N, L206F, H212A, Q213P, T222I, G225E, G232D, S239N, V253C, T270I, L271V, I273L, L277R, R283K, C285L, A287N, I288L, Q294R, N313E, W314G, G328A, S343A	G113Q	V2I, I4L, V7M, L91H, Y108L, D113Q, Q147K, D148E, A151E, I193L, N212A, S239N, S251N, F263L, T270I, Q294R, H331N	D113Q
				CRF22_01A1	13	L7V, L54M, I69V, H114N, T115M, M118L, E119Q, R122K, H132Y, E151A, A156S, T165S, L173I, V182I, V194I, E220G, G221R, R229Q, N239S, S241F, I270T, A281G, W285L, S293G, N305D, E313G, I343A	A156S	M6A, L7V, S13G, L54M, S58T, R66Q, L69V, I72V, T74R, L84I, Y94T, T102S, L115M, Q118L, E119Q, V124I, S128T, Q136E, A138S, T144K, K147Q, E151A, A156S, T165S, A174F, I181L, I187V, M188F, I190V, V194I, R195N, L206F, Q213P, E220G, G221R, G225E, L271V, I273L, Q276R, N279W, A281G, R283K, C285L, A287N, N313G, G328A, N331H, S343A	A156S	L54M, M118L, E121D, R122K, A156S, T165S, V194I, E220G, G221R, A281G, E313G	A156S
				CRF24_BG	4	I4L, L7V, A30V, I69V, I84L, A96N, A101S, L108F, H114N, T115M, M118I, D121E, H132Y, E148D, E151A, N160T, N163D, L173I, V182I, V194I, L210T, P213Q, G215E, R229Q, N239S, S241F, I245A, T268A, W285L, Q290L, S293G, Q294R, V301I, S302N, N305D, A306T, T307V, E313N, V318I, V321I, G324R, C326F, I329F, R330L		A2V, M6A, L7V, S13G, A30V, R56Q, S58T, R66Q, L69V, I72V, T74R, R77K, Y94T, T102S, Y108F, L115M, Q118I, D121E, K122R, V124I, S128T, Q136E, K137E, A138S, T144K, K147Q, K148D, E151A, Q154K, N160T, A174F, I181L, I187V, M188F, I190V, N192S, V194I, R195N, L206F, I210T, G215E, A216P, T222I, G230D, V245A, N251S, V253C, I264L, R268A, N279W, R283K, C285L, A287N, I288L, Q290L, Q294R, T301I, S302N, T307V, W3…		I4L, A30V, I84L, Y108F, M118I, Q119E, N160T, V194I, P213Q, G215E, F263L, I264L, Q290L, Q294R, S302N, T307V, E313N, V318I, V321I, G326F, I329F
				CRF25_cpx	5	M24I, A30V, A96N, T115M, D121E, N125D, L130Q, H132Y, E148D, L173I, V182I, T212H, P213Q, G215E, R229Q, S241F, A243P, L264I, T268A, I270T, R277S, A281G, W285L, S293G, V301I, S302N, N305D, A306T, G314W, G324R, C326G		M6A, S13G, A30V, R56Q, S58T, I72V, R77K, L84I, Y94T, L115M, D121E, K122R, V124I, S128T, T130Q, Q136E, A138S, E140N, T144K, K147Q, K148D, Q154K, A174F, I181L, I187V, M188F, N192S, L206F, G215E, A216P, T222I, A243P, V253C, R268A, L271V, I273L, L277S, N279W, A281G, R283K, C285L, A287N, I288L, T301I, S302N, G328A		A30V, S125D, T130Q, N212H, P213Q, G215E, A243P, R277S, A281G, S302N, G314W
				CRF26_A5U	5	N42S, Q56K, I69V, H114N, T115M, M118L, E119Q, R122K, L130T, H132Y, I135L, S138A, E148D, T165S, V182I, R214E, S241F, D247E, S251N, V267A, T268A, I270T, A281G, W285L, S293G, I343A		A2V, S13G, N42S, R56K, S58T, R66Q, L69V, I72V, Y94T, T102S, L115M, Q118L, E119Q, V124I, S128T, I135L, Q136E, T144K, K147Q, K148D, T165S, A174F, I181L, L206F, Q213P, R214E, T222I, S239N, D247E, V253C, L267A, R268A, N279W, A281G, R283K, C285L, A287N, I288L, G328A, N331H, S343A		Q56K, M118L, E121D, R122K, I135L, S138A, T165S, R214E, S239N, D247E, S251N, A281G
				CRF27_cpx	4	F8I, L9F, N42S, L54M, I69V, L81F, L108Y, L130Q, H132Y, I135L, Q147K, E148D, E151A, T165S, L173I, V182I, V194I, L210T, R229Q, S241F, A281G, W285L, S293G, S302N, N305D, A306T, E313N, G314W, G324R, C326G, H331N, I343A		A2V, L4I, M6A, F8I, L9F, S13G, N42S, L54M, R56Q, S58T, R66Q, L69V, I72V, T74R, R77K, L81F, L84I, Y94T, T102S, V124I, S128T, T130Q, I135L, A138S, K148D, E151A, Q154K, T165S, A174F, I181L, I190V, N192S, V194I, R195N, I210T, Q213P, T222I, V253C, N279W, A281G, R283K, C285L, A287N, S302N, G328A, S343A		F8I, L9F, L54M, L81F, Q119E, T130Q, I135L, Q147K, T165S, V194I, A281G, S302N, E313N, G314W, H331N
				CRF28_BF	5	H114N, T115M, E119Q, R122K, H132Y, E151Q, L173I, N239D, S241F, L244I, I343A		A2V, M6A, S13G, R56Q, S58T, R66Q, L84I, Y94T, T102S, L115M, Q118M, E119Q, V124I, S128T, Q136E, E140N, T144K, K147Q, E151Q, A174F, I181L, I187V, I190V, N192S, R195N, A216P, T222I, G225E, Q229R, G230D, S239D, L244I, V245I, N251S, V253C, I264L, L267V, I273L, L277R, N279W, R283K, A287N, I288L, T301V, D305N, N313E, W314G, G328A, S343A		R122K, A151Q, Q229R, S239D, L244I, A245I, F263L, I264L, A267V, I301V, D305N
				CRF29_BF	7	I69V, H114N, T115M, D121E, H132Y, S241F, G324R, R330L, R334T, I343A		S13G, S58T, R66Q, L69V, T102S, L115M, D121E, V124I, S128T, Q136E, T144K, K147Q, A174F, I181L, I187V, M188F, I190V, N192S, R195N, L206F, A216P, Q229R, N251S, I264L, L271V, L277R, N279W, R283K, I288L, T301V, D305N, N313E, W314G, R334T, S343A		Q229R, I264L, I301V, D305N, R334T
				CRF31_BC	3	M24I, N42S, L54M, A67T, I69V, V72I, A101S, Q110D, H114N, T115M, E119Q, H132Y, S133R, I135L, E148D, E151A, A156Q, S157N, L173I, V182I, V187I, P219L, E220G, N239S, S241F, I245A, V267A, I270A, A281I, W285L, N287S, L289V, S293G, Q294L, N298K, V301I, N305D, A306T, T307I, V318I, A325I, R342A, I343A, L345Q	I270A	M6A, S13G, N42S, L54M, R56Q, S58T, R66Q, A67T, L69V, T74R, R77K, L84I, Y94T, T102S, G110D, L115M, Q118M, E119Q, V124I, S128T, L133R, I135L, Q136E, A138S, E140N, T144K, K147Q, K148D, E151A, A156Q, S157N, A174F, I181L, M188F, I190V, N192S, R195N, A216P, P219L, E220G, T222I, G225E, G230D, V245A, N251S, V253C, L267A, T270A, L271V, I273L, Q276R, N279W, A281I, R283K, C285L, A287S, I288L, L289V, Q294L, …	T270A	L54M, A67T, V72I, E110D, E121D, I135L, A156Q, S157N, V187I, P219L, E220G, F263L, T270A, A281I, N287S, L289V, Q294L, N298K, T307I, V318I, A325I, R342A, L345Q	T270A
				CRF32_06A6	3	I4L, L7V, A14T, M24I, A30V, N42S, I69V, V72L, L76V, S88T, T94P, A96N, A101D, S107T, L108F, H114N, T115M, M118I, D121E, H132Y, S133T, E151A, T165S, V182I, L204V, F206L, H209R, L210I, T212N, R214T, P216A, E220G, G221E, R229Q, D230G, D232T, R233K, S241F, L263F, L264G, T268A, I270T, L273T, R276H, A281I, W285L, W286K, L289V, Q290C, S293G, V301I, S302N, N305D, A306T, T307I, G314W, V322G, G324R, C326F, …	L76V, A101D, R233K, L264G, W286K	A2V, M6A, L7V, S13G, A14T, A30V, N42S, R56Q, S58T, R66Q, L69V, I72L, T74R, L76V, R77K, L84I, S88T, Y94P, S101D, T102S, S107T, Y108F, D109E, G113N, L115M, Q118I, D121E, K122R, V124I, D125N, S128T, L133T, Q136E, K137E, A138S, E140N, T144K, K147Q, K148E, E151A, Q154K, T165S, A174F, I181L, I187V, M188F, I190V, N192S, R195N, L204V, L209R, H212N, Q213P, R214T, E220G, G221E, T222I, G232T, R233K, N251S, …	L76V, S101D, R233K, I264G, W286K	I4L, A14T, A30V, V72L, L76V, S88T, T94P, S101D, S107T, Y108F, D113N, M118I, Q119E, S125N, R133T, D148E, T165S, L204V, F206L, L209R, T210I, R214T, P216A, E220G, G221E, D230G, D232T, R233K, I264G, A267V, L273T, R276H, A281I, W286K, L289V, Q290C, S302N, T307I, G314W, V322G, G326F, I329F, H331N	L76V, S101D, R233K, I264G, W286K
				CRF33_01B	7	F8I, L9F, N42S, Q80K, I84L, S102T, L108Y, H114N, T115M, D121E, L130Q, I135L, Q147K, E148D, L173I, V182I, H209P, P211H, P213Q, R229Q, S241F, I270T, W285L, W286G, E313G, G314W, C326W, R330L, I343S		A2V, L4I, F8I, L9F, S13G, N42S, R56Q, S58T, R66Q, T74R, Q80K, Y94T, L115M, D121E, K122R, V124I, S128T, T130Q, I135L, A138S, K148D, Q154K, A174F, I181L, M188F, I190V, R195N, L206F, L209P, P211H, A216P, T222I, G232D, N251S, V253C, I273L, Q276R, N279W, R283K, C285L, W286G, A287N, I288L, N313G, G326W, G328A		F8I, L9F, Q80K, I84L, S102T, T130Q, I135L, Q147K, A151E, L209P, P211H, P213Q, F263L, W286G, E313G, G314W, G326W, A343S
				CRF34_01B	3	L7M, F8I, L9F, M24I, N42S, L81F, I84L, L91I, A101S, K106R, L108Y, Q110E, H114N, T115M, M118I, D121E, N125S, L130Q, H132Y, L134I, I135L, E136T, E143D, E148D, A156T, N163D, T165S, L173I, V182I, V187I, H209P, P211H, T212H, P213Q, G215E, G221R, E225G, R229Q, D230G, I235V, N239T, S241F, I245A, T268A, K283R, S293I, V318I, G324R, C326Y, R330L, I343A	A156T	A2V, L4I, M6A, L7M, F8I, L9F, S13G, N42S, R56Q, S58T, R66Q, I72V, T74R, R77K, L81F, L91I, Y94T, N96A, K106R, D109E, G110E, L115M, Q118I, D121E, K122R, V124I, D125S, S128T, T130Q, L134I, I135L, Q136T, K137E, A138S, E143D, K148D, Q154K, A156T, T165S, K166N, A174F, I181L, M188F, I190V, N192S, R195N, L206F, L209P, P211H, G215E, A216P, G221R, T222I, I235V, S239T, V245A, N251S, V253C, I264L, L267V, R26…	A156T	V7M, F8I, L9F, L81F, I84L, L91I, N96A, K106R, M118I, T130Q, L134I, I135L, E136T, E143D, A151E, A156T, T165S, V187I, L209P, P211H, N212H, P213Q, G215E, G221R, E225G, D230G, I235V, S239T, F263L, I264L, A267V, T270I, K283R, L285W, G293I, I301V, D305N, V318I, G326Y	A156T
				CRF35_AD	21	L9I, N42S, I69V, L108Q, Q110E, T115M, M118L, E119Q, R122K, N125S, L130T, H132Y, I135L, E148D, T165S, L173I, V182I, S192A, V194I, T212S, G215D, P216L, E220G, R229Q, D232T, N239S, S241F, I245A, I270T, R277L, A281G, W285L, S293G, N298T, N305D, A306T, E313G, G314W, V322G, G324R, C326G, R330L, I343A	L9I, G215D, P216L	A2V, M6A, L9I, S13G, N42S, S58T, R66Q, L69V, I72V, L84I, Y94T, T102S, Y108Q, G110E, L115M, Q118L, E119Q, V124I, D125S, S128T, I135L, Q136E, E140N, T144K, K147Q, K148D, T165S, A174F, I181L, I187V, M188F, I190V, N192A, V194I, L206F, H212S, Q213P, G215D, A216L, E220G, T222I, G232T, V245A, N251S, V253C, L271V, I273L, Q276R, N279W, A281G, R283K, C285L, A287N, I288L, N298T, N313G, A322G, G328A, S343A	L9I, G215D, A216L	L9I, Y108Q, M118L, E121D, R122K, I135L, T165S, S192A, V194I, N212S, G215D, P216L, E220G, D232T, R277L, A281G, N298T, E313G, G314W, V322G	L9I, G215D, P216L
				CRF36_cpx	3	I4L, L7V, M24I, N42S, I69V, V72L, A101S, S107T, L108Y, Q110S, H114N, T115M, M118L, L130I, H132Y, E148D, E151A, N163D, L173I, V182I, S192N, V194I, H209L, P211R, T212H, P213Q, G215E, E225G, R229Q, I235V, S241F, L263F, L264I, V267A, T268A, I270T, R277N, A281G, W285L, S293G, N298T, V301I, S302T, N305D, I309V, E313G, G314W, V322A, G324R, C326G, R330L, H331N, I343A	Q110S, P211R, S302T	A2V, M6A, L7V, S13G, N42S, S58T, R66Q, L69V, I72L, T74R, L84I, Y94T, T102S, S107T, G110S, L115M, Q118L, K122R, V124I, S128T, T130I, Q136E, K137E, A138S, E140N, K148D, E151A, A174F, I181L, I187V, M188F, I190V, V194I, R195N, L206F, P211R, G215E, A216P, T222I, G230D, G232D, I235V, S239N, N251S, V253C, L263F, L267A, R268A, L271V, I273L, L277N, N279W, A281G, R283K, C285L, A287N, I288L, N298T, T301I, S…	G110S, P211R, S302T	I4L, V72L, S107T, E110S, M118L, E121D, T130I, S192N, V194I, P211R, N212H, P213Q, G215E, E225G, I235V, S239N, R277N, A281G, N298T, S302T, T306A, I309V, E313G, G314W, V322A, H331N	E110S, P211R, S302T
				CRF37_cpx	4	I4L, N42S, I69V, V72L, A96T, A101S, H114N, T115M, M118L, H132Y, L173I, V182I, H209L, T212H, P213Q, G215E, R229Q, I235V, N239S, S241F, I245A, V267A, T268A, I270T, R277S, A281G, W285L, Q290V, V301I, N305D, A306T, E313G, G314W, R330L		A2V, S13G, N42S, S58T, R66Q, L69V, I72L, T74R, L84I, N96T, T102S, L115M, Q118L, V124I, S128T, Q136E, A138S, E140N, T144K, K147Q, Q154K, K166N, A174F, I181L, M188F, I190V, N192S, R195N, L206F, G215E, A216P, T222I, I235V, V245A, V253C, L267A, R268A, L271V, L277S, N279W, A281G, R283K, C285L, A287N, I288L, Q290V, T301I, N313G, G328A, N331H		I4L, V72L, N96T, M118L, E121D, N212H, P213Q, G215E, I235V, R277S, A281G, Q290V, E313G, G314W
				CRF39_BF	3	M24I, A101S, Q110E, H114N, T115M, D121E, N125S, H132Y, S133R, E151A, V182I, Q199K, T212S, G215E, E225G, R229Q, D230G, R231K, I235V, S241F, I245V, S251N, R259H, L263F, L264I, V267A, T268A, L273R, L274G, W285L, W286G, V301I, A306T, A310V, V321A, V322L, C326G, A328G, R330L		R56Q, S58T, R66Q, I72V, T74R, R77K, Y94T, G110E, L115M, Q118M, D121E, V124I, D125S, L133R, Q136E, A138S, T144K, K147Q, K148E, E151A, A174F, I181L, I187V, M188F, I190V, R195N, Q199K, H212S, Q213P, G215E, A216P, T222I, R231K, G232D, I235V, V253C, R259H, L263F, L267A, R268A, T270I, L271V, I273R, L274G, L277R, N279W, R283K, C285L, W286G, T301I, D305N, A310V, N313E, W314G, V321A, A322L, N331H		Q119E, D148E, Q199K, N212S, G215E, E225G, D230G, R231K, I235V, A245V, S251N, R259H, T270I, L273R, L274G, W286G, D305N, A310V, V321A, V322L, A328G
				CRF40_BF	4	G3T, L7M, I69V, I84L, A96N, H114N, T115M, D121E, N125D, H132Y, L173I, H209R, V321A, A325I, A328G, R330L	G3T	A2V, G3T, M6A, L7M, S13G, R56Q, S58T, R66Q, L69V, I72V, T74R, Y94T, Y108L, L115M, Q118M, D121E, S128T, Q136E, K137E, A138S, E140N, T144K, K147Q, A174F, I181L, I187V, M188F, I190V, N192S, R195N, L206F, L209R, A216P, G225E, Q229R, G230D, V245I, N251S, V253C, I264L, T270I, I273L, Q276R, L277R, N279W, R283K, I288L, D305N, N313E, W314G, V321A, N331H	G3T	G3T, V7M, I84L, Y108L, S125D, L209R, Q229R, A245I, F263L, I264L, T270I, D305N, V321A, A325I, A328G	G3T
				CRF41_CD	3	V2I, I4L, L7M, T25A, I62V, I69V, L91H, A96N, A101S, L108V, E109D, Q110E, H114N, T115M, E119Q, D121E, N125D, S129G, H132Y, N140I, N163D, N166K, L173I, V182I, V187I, F206L, H209L, L210I, T212N, P213S, P219L, E220G, G221R, R229Q, S241F, I245A, S256C, L263F, L264I, I266V, V267T, T268A, I270V, R276H, R277S, W285L, Q294R, N298K, V301I, N305D, T307I, A308S, V318A, I319L, V322I, G324R, I329V, R330V, H331…	I62V, L108V, N140I, P213S, A308S, I319L, R330V, I343L	A2I, M6A, L7M, S13G, I24M, T25A, R56Q, S58T, I62V, R66Q, L69V, I72V, T74R, R77K, L84I, L91H, Y94T, T102S, Y108V, G110E, L115M, Q118M, E119Q, D121E, K122R, V124I, S128T, D129G, T130L, L133S, Q136E, K137E, A138S, E140I, T144K, K147Q, K148E, Q154K, A174F, I181L, M188F, I190V, N192S, R195N, H212N, Q213S, A216P, P219L, E220G, G221R, T222I, G225E, G230D, G232D, S239N, V245A, N251S, V253C, S256C, L263F,…	I62V, Y108V, E140I, Q213S, A308S, I319L, L330V, S343L	V2I, I4L, V7M, I24M, T25A, S42N, I62V, L91H, Y108V, E109D, S125D, N129G, T130L, R133S, N140I, D148E, A151E, N166K, V187I, F206L, T210I, P213S, P219L, E220G, G221R, S239N, S256C, I266V, A267T, T270V, R276H, R277S, G293S, Q294R, N298K, T307I, A308S, V318A, I319L, V322I, G326C, I329V, L330V, H331N, R334V, A343L	I62V, Y108V, N140I, P213S, A308S, I319L, L330V, A343L
				CRF42_BF	13	M24V, R46K, I69V, K77Q, I84L, A96N, A101S, S107T, L108Y, Q110E, N113G, H114N, T115M, D121E, R122K, T128S, S129Q, L130E, H132Y, S133R, E151A, N163D, T165S, L173I, A189S, H209R, L210H, T212A, P213Q, I235R, R236P, N239D, S241F, D247V, S256I, V267A, T268A, V301I, V322L, G324R, C326G, R330L, R334T, I343A	N113G, L210H, I235R, R236P	A2V, I24V, R46K, R56Q, S58T, R66Q, L69V, I72V, T74R, R77Q, Y94T, T102S, S107T, G110E, L115M, Q118M, D121E, V124I, D125N, D129Q, T130E, L133R, Q136E, A138S, E140N, T144K, K147Q, K148E, E151A, Q154K, T165S, K166N, A174F, I181L, I182V, I187V, M188F, A189S, I190V, R195N, L206F, L209R, I210H, H212A, A216P, G225E, Q229R, G230D, G232D, I235R, R236P, S239D, V245I, D247V, N251S, V253C, S256I, I264L, L267A…	I210H, I235R, R236P	I24V, S42N, R46K, K77Q, I84L, S107T, D113G, Q119E, R122K, S125N, T128S, N129Q, T130E, D148E, T165S, I182V, A189S, L209R, T210H, N212A, P213Q, Q229R, I235R, R236P, S239D, A245I, D247V, S256I, F263L, I264L, T270I, L285W, D305N, T306A, V322L, R334T	D113G, T210H, I235R, R236P
				CRF43_02G	5	I69V, A96N, A101T, L108Y, Q110E, H114N, T115M, M118I, D121E, I124V, H132Y, E151A, N163D, L173I, V182I, H209L, L210T, T212H, G215E, R229Q, S241F, I245A, L263F, L264I, A281G, W285L, Q290L, Q294R, V301I, N305D, A306T, G314W, G324R, I343A		A2V, M6A, S13G, R56Q, S58T, R66Q, L69V, T74R, R77K, L84I, Y94T, S101T, T102S, G110E, L115M, Q118I, D121E, K122R, S128T, Q136E, A138S, T144K, K147Q, E151A, A174F, I181L, I187V, M188F, I190V, N192S, L206F, I210T, G215E, A216P, T222I, G230D, V245A, L263F, I273L, Q276R, N279W, A281G, R283K, C285L, A287N, I288L, Q290L, Q294R, T301I, I325A, G328A, S343A		S101T, M118I, I124V, N212H, G215E, A281G, Q290L, Q294R, G314W
				CRF44_BF	3	L7M, M24I, I69V, A96N, A101S, L108Q, Q110E, H114N, T115M, D121E, N125S, T128S, S129E, H132Y, L173I, V182I, A189T, Q199K, F206L, L210I, T212N, E225G, R229Q, D230G, S241F, I245V, S251N, H258R, L264I, T268A, L273R, L274G, G275L, R277G, W286G, V301I, A306T, A310V, V322L, G324R, C326G, R330L	S129E	A2V, M6A, L7M, S13G, R56Q, S58T, R66Q, L69V, I72V, T74R, Y94T, T102S, Y108Q, G110E, L115M, D121E, V124I, D125S, D129E, K137E, A138S, T144K, A174F, I181L, I187V, M188F, A189T, I190V, N192S, R195N, Q199K, H212N, Q213P, T222I, G232D, V253C, H258R, R268A, T270I, L271V, I273R, L274G, G275L, L277G, N279W, R283K, W286G, A287N, I288L, T301I, A310V, A322L, I325A, G328A	D129E	V7M, Y108Q, T128S, N129E, A189T, Q199K, F206L, T210I, E225G, D230G, A245V, S251N, H258R, T270I, L273R, L274G, G275L, R277G, W286G, A310V, V322L	N129E
				CRF45_cpx	5	Q56K, I69V, A101S, H114N, T115M, H132Y, N163D, V182I, H209L, R229Q, S241F, S251N, L263F, L264I, T268A, A281I, W285L, W286G, G314W, R330L		A2V, M6A, S13G, R56K, S58T, R66Q, L69V, I72V, L84I, Y94T, L115M, V124I, S128T, Q136E, K137E, A138S, E140N, Q154K, A174F, I181L, M188F, I190V, N192S, R195N, L206F, Q213P, A216P, G230D, G232D, V253C, L263F, R268A, L271V, L277R, N279W, A281I, R283K, C285L, W286G, I288L, G328A		Q56K, E121D, S251N, A281I, W286G, G314W
				CRF46_BF	8	I84L, T115M, D121E, R122K, H132Y, L173I, V182I, Q199K, T212S, G215E, R229Q, D230G, S241F, S251N, L263F, L264I, V267A, T268A, L273X, L274X, G275X, W285L, W286G, V301I, A306T, A310V, V322L, C326G, R330L		S13G, R56Q, S58T, R66Q, I72V, T74R, T102S, L115M, Q118M, D121E, K137E, A138S, A174F, I181L, I190V, N192S, R195N, Q199K, H212S, G215E, A216P, T222I, V253C, L263F, L267A, R268A, T270I, L271V, I273X, L274X, G275X, N279W, R283K, C285L, W286G, A287N, I288L, T301I, D305N, A310V, A322L, G328A		I84L, R122K, Q199K, N212S, G215E, D230G, S251N, T270I, L273X, L274X, G275X, W286G, D305N, A310V, V322L
				CRF47_BF	3	I4F, T25A, L54M, A101T, L108Y, H114N, T115M, E119Q, D121E, N125D, H132Y, T165S, L173I, E220G, L237S, V238A, N239S, S241F, D247I, V267A, T268A, A281L, V301I, A306T, V321A, V322L, C326G	I4F, D247I	A2V, L4F, M6A, S13G, T25A, L54M, R56Q, S58T, R66Q, I72V, T74R, R77K, L84I, Y94T, S101T, T102S, L115M, Q118M, E119Q, D121E, V124I, S128T, A138S, K147Q, K148E, T165S, K166N, A174F, I181L, I182V, I187V, M188F, N192S, R195N, L206F, A216P, E220G, T222I, G225E, Q229R, G230D, G232D, L237S, V238A, V245I, D247I, N251S, I264L, L267A, R268A, L271V, I273L, Q276R, L277R, N279W, A281L, R283K, A287N, I288L, G29…	L4F, D247I	I4F, V7L, T25A, S42N, L54M, S101T, S125D, D148E, T165S, I182V, E220G, Q229R, L237S, V238A, A245I, D247I, F263L, I264L, A281L, G293S, D305N, V321A, V322L	I4F, D247I
				CRF48_01B	3	F8I, L9F, M24I, N42S, L54M, I69V, Q80T, L81F, I84L, L91I, A101S, H114N, T115M, M118T, D121E, N125S, S129N, L130Q, H132Y, I135L, E136T, E143D, K144R, Q147K, L173I, V182I, P211H, T212Q, R229Q, I235V, S241F, I245A, V267A, T268A, I270T, R276H, R277S, A281G, W285L, W286G, N298I, V301I, V322A, C326W	Q80T	A2V, L4I, M6A, F8I, L9F, S13G, N42S, L54M, R56Q, S58T, R66Q, L69V, I72V, T74R, R77K, Q80T, L81F, L91I, Y94T, D109E, L115M, Q118T, D121E, K122R, V124I, D125S, S128T, D129N, T130Q, I135L, Q136T, A138S, E143D, T144R, A174F, I181L, I187V, M188F, R195N, L206F, P211H, H212Q, A216P, T222I, G232D, I235V, V245A, N251S, V253C, I264L, L267A, R268A, L271V, I273L, Q276H, L277S, N279W, A281G, R283K, C285L, W28…	Q80T	F8I, L9F, L54M, Q80T, L81F, I84L, L91I, M118T, T130Q, I135L, E136T, E143D, K144R, Q147K, P211H, N212Q, I235V, F263L, I264L, R276H, R277S, A281G, W286G, N298I, V322A, G326W	Q80T
				CRF49_cpx	5	L7V, N42S, Q56K, I69V, K77Q, L108Y, H114N, T115M, D121E, N125D, H132Y, E136G, S138A, E148D, L173I, V182I, V187I, S192A, F206L, H209L, L210I, T212N, R214T, G215E, P216A, E220G, R229Q, D230G, S241F, L264V, V267A, T268A, I270T, L273T, W285L, W286G, S293G, Q294K, V301I, V318I, G324R, R330L, H331N	E136G, Q294K	A2V, M6A, L7V, S13G, N42S, R56K, S58T, R66Q, L69V, I72V, T74R, R77Q, L84I, Y94T, T102S, L115M, D121E, V124I, S128T, Q136G, K137E, T144K, K148D, Q154K, A174F, I181L, M188F, I190V, N192A, H212N, Q213P, R214T, G215E, E220G, T222I, S239N, V253C, I264V, L267A, R268A, L271V, I273T, L277R, N279W, R283K, C285L, W286G, A287N, I288L, Q294K, T301I, N313E, W314G, V318I, G328A	Q136G, Q294K	Q56K, K77Q, S125D, E136G, S138A, V187I, S192A, F206L, T210I, R214T, G215E, P216A, E220G, D230G, S239N, I264V, L273T, W286G, Q294K, V318I, H331N	E136G, Q294K
				CRF50_A1D	4	V2I, I4L, L7M, M24L, I69V, L91H, A96N, A101T, E109Q, Q110E, T115M, D121E, H132Y, Q147K, L173I, V182I, V187I, I193L, H209L, R229Q, D232G, S241F, V267A, L282I, W285L, S293I, N305D, A306T, T307I, A310V, G314W, V322G, G324R, A325I, C326G, R330L, L340A, I343A	E109Q, L282I	A2I, M6A, L7M, S13G, I24L, R56Q, S58T, R66Q, L69V, I72V, R77K, L91H, Y94T, S101T, T102S, D109Q, G110E, L115M, D121E, K122R, V124I, S128T, Q136E, A138S, T144K, Q154K, A174F, I181L, M188F, I190V, N192S, I193L, R195N, L206F, Q213P, A216P, T222I, G225E, S239N, V245I, L267A, T270I, L271V, L277R, N279W, L282I, R283K, C285L, A287N, I288L, G293I, T307I, A310V, A322G, G328A, L340A, S343A	D109Q, L282I	V2I, I4L, V7M, I24L, S42N, L91H, S101T, E109Q, Q147K, A151E, V187I, I193L, D232G, S239N, A245I, F263L, T270I, L282I, G293I, T307I, A310V, G314W, V322G, A325I, L340A	E109Q, L282I
				CRF51_01B	7	L9F, L54M, I69V, H114N, T115M, E119Q, D121E, N125D, H132Y, I135L, E137K, V182I, A189T, S192N, V194I, H209R, P216A, S234F, I235E, L237S, V238A, S241F, D247V, C253F, T268A, I270V, L304F, R330L, I343S	S234F, I235E	M6A, L9F, S13G, L54M, R56Q, S58T, R66Q, L69V, T74R, R77K, L84I, Y94T, T102S, L115M, E119Q, D121E, V124I, S128T, L133S, I135L, Q136E, A138S, E140N, T144K, A174F, I181L, I187V, M188F, A189T, I190V, V194I, R195N, L206F, L209R, I210L, H212T, Q213P, T222I, G225E, Q229R, G230D, S234F, I235E, L237S, V238A, V245I, D247V, N251S, V253F, I264L, R268A, T270V, L271V, I273L, Q276R, L277R, N279W, R283K, C285W, …	S234F, I235E	L9F, L54M, S125D, R133S, I135L, E137K, A189T, S192N, V194I, L209R, T210L, N212T, P216A, Q229R, S234F, I235E, L237S, V238A, A245I, D247V, C253F, I264L, T270V, L285W, I301V, L304F, D305N, A343S	S234F, I235E
				CRF52_01B	3	F8I, L9F, N42S, I69V, L81F, I84L, L91I, A101S, S102T, Q110E, T115M, D121E, N125S, H132Y, I135L, E136T, E143D, K144R, L173I, V182I, V187I, L210S, P211H, T212H, P213Q, G215E, E225G, R229Q, D230G, I235V, N239S, S241F, I245A, S293I, G324R, C326Y, R330L, R334T, I343A	L210S	A2V, L4I, M6A, F8I, L9F, S13G, N42S, R56Q, S58T, R66Q, L69V, I72V, T74R, R77K, L81F, L91I, Y94T, G110E, L115M, D121E, K122R, V124I, D125S, S128T, I135L, Q136T, K137E, A138S, E140N, E143D, T144R, Q154K, K166N, A174F, I181L, M188F, I190V, N192S, R195N, I210S, P211H, G215E, A216P, T222I, G232D, I235V, V245A, N251S, V253C, I264L, L271V, I273L, Q276R, L277R, A287N, I288L, G293I, T301V, N313E, W314G, G…	I210S	F8I, L9F, L81F, I84L, L91I, S102T, I135L, E136T, E143D, K144R, A151E, V187I, T210S, P211H, N212H, P213Q, G215E, E225G, D230G, I235V, F263L, I264L, G293I, I301V, G326Y, R334T	T210S
				CRF53_01B	4	L7M, F8I, L9F, M24I, N42S, I69V, L81F, I84L, Q110E, H114N, T115M, M118I, D121E, N125S, H132Y, S133E, L134I, I135L, E136T, Q147K, V182I, P213Q, G215E, R229Q, I235V, S241F, T268A, R277S, W285L, W286G, S293G, V301I, N305D, E313G, G314W, C326W, R330L		A2V, L4I, M6A, L7M, F8I, L9F, S13G, N42S, R56Q, S58T, R66Q, L69V, I72V, T74R, R77K, L81F, Y94T, N96A, D109E, G110E, L115M, Q118I, D121E, K122R, V124I, D125S, S128T, L133E, L134I, I135L, Q136T, Q154K, A174F, I181L, M188F, I190V, N192S, R195N, L206F, G215E, T222I, G232D, I235V, V253C, R268A, L271V, I273L, L277S, N279W, R283K, C285L, W286G, A287N, I288L, T301I, N313G, G326W, G328A, N331H		V7M, F8I, L9F, L81F, I84L, N96A, M118I, Q119E, R133E, L134I, I135L, E136T, Q147K, P213Q, G215E, I235V, R277S, W286G, E313G, G314W, G326W
				CRF54_01B	3	L7M, F8I, L9F, M24I, N42S, I69V, Q80K, L81F, I84L, L91I, A101S, S102T, L108Y, Q110E, T115M, M118I, D121E, N125S, L130Q, H132Y, L134I, I135L, E136T, E143D, Q147K, E148D, N160S, K172R, L173I, I177V, V182I, H209L, P211H, T212H, P213Q, G215E, E225G, R229Q, D230G, S241F, D247E, L263F, L264I, T268A, I270T, R276H, R277S, A281G, W285L, W286G, S293G, N298I, V301I, N305D, G314W, G324R, C326W, R330L, I343A,…	I177V	A2V, L4I, M6A, L7M, F8I, L9F, S13G, N42S, R56Q, S58T, R66Q, L69V, I72V, T74R, R77K, Q80K, L81F, L91I, Y94T, D109E, G110E, L115M, Q118I, D121E, K122R, V124I, D125S, S128T, T130Q, L134I, I135L, Q136T, A138S, E140N, E143D, K148D, Q154K, N160S, K172R, A174F, I177V, I181L, M188F, I190V, N192S, R195N, P211H, G215E, A216P, T222I, G232D, D247E, N251S, V253C, L263F, R268A, L271V, I273L, Q276H, L277S, N279…	I177V	V7M, F8I, L9F, Q80K, L81F, I84L, L91I, S102T, M118I, Q119E, T130Q, L134I, I135L, E136T, E143D, Q147K, A151E, N160S, K172R, I177V, P211H, N212H, P213Q, G215E, E225G, D230G, D247E, R276H, R277S, A281G, W286G, N298I, G314W, G326W, L345Q	I177V
				CRF55_01B	9	L7M, F8I, L9F, M24I, N42S, L81F, I84L, A101S, S102T, Q110E, H114N, T115M, D121E, H132Y, I135L, E143D, L173I, L181I, V182I, V187I, R196K, P211H, T212H, P213Q, G215E, E225G, R229Q, I235V, N239S, S241F, S256L, L263F, L264I, V267A, T268A, I270T, W285L, W286G, Q290L, N298I, V301I, A306T, E313G, G314W, V321A, V322A, R330L	R196K	A2V, L4I, L7M, F8I, L9F, S13G, N42S, R56Q, S58T, R66Q, I72V, T74R, L81F, Y94T, G110E, L115M, D121E, K122R, V124I, S128T, I135L, K137E, A138S, E143D, Q154K, A174F, I190V, N192S, R195N, R196K, L206F, P211H, G215E, A216P, T222I, G232D, I235V, N251S, V253C, S256L, L263F, L267A, R268A, L271V, I273L, Q276R, L277R, N279W, R283K, C285L, W286G, A287N, I288L, Q290L, N298I, T301I, N313G, V321A, I325A, N331H	R196K	V7M, F8I, L9F, L81F, I84L, S102T, Q119E, I135L, E143D, L181I, V187I, R196K, P211H, N212H, P213Q, G215E, E225G, I235V, S256L, W286G, Q290L, N298I, E313G, G314W, V321A, V322A	R196K
				CRF56_cpx	4	I4M, L7V, M24I, R46K, L54M, Q56R, I69V, V72L, T94P, A101S, S107N, L108Y, E109T, Q110D, N113D, H114N, T115M, M118L, E119Q, R122K, N125S, H132Y, E148D, E151A, N160T, N163D, T165S, K172R, L173I, V182I, H209L, L210T, P211H, T212H, P213Q, G215E, E220G, G221R, R229Q, I235V, N239S, S241F, I245A, L254I, S256L, L263F, L264V, V267A, I270G, R276H, R277S, Y284H, W285L, N287S, Q290S, S293G, N298K, V301I, N305…	S107N, L254I, Y284H	A2V, L4M, M6A, L7V, S13G, R46K, L54M, S58T, R66Q, L69V, I72L, T74R, R77K, L84I, Y94P, N96A, T102S, S107N, D109T, G110D, G113D, L115M, Q118L, E119Q, V124I, D125S, S128T, L133S, Q136E, K137E, A138S, E140N, T144K, K147Q, K148D, E151A, Q154K, N160T, T165S, K166N, K172R, A174F, I181L, I187V, M188F, I190V, N192S, R195N, L206F, I210T, P211H, G215E, A216P, E220G, G221R, T222I, G225E, G230D, G232D, I235V,…	S107N, L254I, Y284H	I4M, S42N, R46K, L54M, Q56R, V72L, T94P, N96A, S107N, E109T, E110D, M118L, E121D, R122K, R133S, N160T, T165S, K172R, P211H, N212H, P213Q, G215E, E220G, G221R, I235V, L254I, S256L, I264V, A268T, T270G, R276H, R277S, Y284H, N287S, Q290S, N298K, T307I, E313N, G314W, V321L, V322G, R324A, I329V, L340F	S107N, L254I, Y284H
				CRF57_BC	7	I69V, V72I, A101S, H114N, T115M, L130T, H132Y, I135L, Q147K, E148D, E151A, L173I, V182I, V187I, P219L, R229Q, S241F, I266V, I270V, W285L, W286G, N287S, L289V, Q294L, N298K, N305D, V318I, H331N, I343A, L345Q		A2V, M6A, R56Q, S58T, R66Q, L69V, T74R, Y94T, N96A, T102S, L115M, Q118M, K122R, V124I, S128T, I135L, Q136E, A138S, K148D, E151A, A174F, I181L, M188F, I190V, R195N, Q213P, P219L, T222I, G230D, V253C, I266V, T270V, N279W, R283K, C285L, W286G, A287S, L289V, Q294L, N298K, N313E, W314G, V318I, S343A, L345Q		V72I, N96A, E121D, I135L, Q147K, V187I, P219L, I266V, T270V, W286G, N287S, L289V, Q294L, N298K, V318I, H331N, L345Q
				CRF58_01B	6	L7M, M24I, N42R, I69V, E109D, H114N, T115M, M118I, D121E, N125S, L130E, H132Y, N163D, L173I, H209L, L210T, P211H, T212H, P213Q, G215E, R229P, I235V, S241F, I270T, A281G, W285L, W286G, Q290L, S293G, N298I, V301I, E313G, G314W, R330L	R229P	L4I, M6A, L7M, S13G, N42R, R56Q, S58T, R66Q, L69V, I72V, T74R, Y94T, T102S, L115M, Q118I, D121E, V124I, D125S, S128T, T130E, Q136E, A138S, E140N, T144K, K148E, Q154K, A174F, I181L, M188F, I190V, N192S, R195N, L206F, I210T, P211H, G215E, A216P, Q229P, G230D, G232D, I235V, N251S, V253C, L271V, I273L, Q276R, N279W, A281G, R283K, C285L, W286G, A287N, I288L, Q290L, N298I, T301I, T306A, N313G, A322V, G…	Q229P	V7M, S42R, E109D, M118I, Q119E, T130E, D148E, A151E, P211H, N212H, P213Q, G215E, Q229P, I235V, A281G, W286G, Q290L, N298I, T306A, E313G, G314W	Q229P
				CRF59_01B	8	I4L, M24V, L54M, I69V, V72L, K77R, L91I, H114N, T115M, E119Q, D121E, R122K, H132Y, I135L, L173I, V187I, P211H, T212H, P213Q, G215E, E225G, R229Q, D230G, S241F, I245A, L263F, L264I, I266V, I270T, A281G, W285L, W286G, V301I, A306T, E313G, G314W, I343A, L345Q		A2V, M6A, S13G, I24V, L54M, R56Q, S58T, R66Q, L69V, I72L, T74R, L84I, L91I, T102S, Y108L, L115M, E119Q, D121E, V124I, S128T, I135L, Q136E, A138S, K147Q, K148E, Q154K, A174F, I181L, I182V, I190V, N192S, R195N, P211H, G215E, A216P, T222I, G232D, V245A, N251S, V253C, L263F, I266V, L271V, I273L, N279W, A281G, R283K, C285L, W286G, A287N, I288L, G293S, T301I, N313G, G328A, N331H, S343A, L345Q		I4L, V7L, I24V, S42N, L54M, V72L, K77R, L91I, Y108L, R122K, I135L, D148E, I182V, V187I, P211H, N212H, P213Q, G215E, E225G, D230G, I266V, A281G, W286G, G293S, E313G, G314W, L345Q
				CRF60_BC	5	V2A, G3X, I4L, M24I, N42S, L54M, A67T, I69V, V72L, K77R, A101S, Q110A, H114N, T115M, E119Q, N125S, H132Y, I135L, E151A, A156Q, N160T, N163D, L173I, V182I, V187I, L210I, P219L, R229Q, S241F, I245A, T268A, R277S, A281I, W285L, W286G, N287S, L289V	Q110A	G3X, M6A, S13G, N42S, L54M, R56Q, S58T, R66Q, A67T, L69V, I72L, T74R, L84I, Y94T, T102S, G110A, L115M, Q118M, E119Q, K122R, V124I, D125S, S128T, I135L, Q136E, A138S, E140N, T144K, K147Q, E151A, Q154K, A156Q, N160T, A174F, I181L, M188F, I190V, N192S, Q213P, A216P, P219L, T222I, G225E, G230D, G232D, V245A, N251S, V253C, R268A, L271V, Q276R, L277S, N279W, A281I, R283K, C285L, W286G, A287S, L289V, G2…	G110A	V2A, G3X, I4L, L54M, A67T, V72L, K77R, E110A, E121D, I135L, A156Q, N160T, V187I, T210I, P219L, F263L, R277S, A281I, W286G, N287S, L289V, G293S	E110A
				CRF61_BC	3	L7V, M24I, N42S, A67T, I69V, V72I, K77R, A101T, L108Q, Q110E, H114N, T115M, E119Q, N125S, T128S, S129N, L130T, H132Y, S133R, I135L, E137D, Q147K, E148D, E151A, K154S, A156K, S157N, N160S, N163D, L173I, V187I, H209P, L210T, T212N, R214G, P216H, P219L, E220R, G221R, R229Q, S241F, I245A, S251N, L263F, L264I, L265S, I266V, V267T, T268A, I270V, E272V, W285L, W286G, N287S, L289V, S293G, Q294L, N298K, V…	P216H, E220R, E272V, A325L	A2V, L4I, M6A, L7V, S13G, N42S, R56Q, S58T, R66Q, A67T, L69V, T74R, L84I, Y94T, N96A, S101T, T102S, Y108Q, D109E, G110E, L115M, Q118M, E119Q, V124I, D125S, D129N, L133R, I135L, Q136E, K137D, A138S, E140N, K148D, E151A, Q154S, A156K, S157N, N160S, A174F, I181L, M188F, I190V, N192S, R195N, L206F, L209P, I210T, H212N, Q213P, R214G, A216H, P219L, E220R, G221R, T222I, G225E, G230D, V245A, V253C, L263F…	A216H, E220R, E272V, I325L	A67T, V72I, K77R, N96A, S101T, Y108Q, E121D, T128S, I135L, E137D, Q147K, K154S, A156K, S157N, N160S, V187I, L209P, R214G, P216H, P219L, E220R, G221R, S251N, L265S, I266V, A267T, T270V, E272V, W286G, N287S, L289V, Q294L, N298K, L304Y, T307I, V318I, V321L, A325L, L330R, H331N, R334T, L340F	P216H, E220R, E272V, A325L
				CRF62_BC	3	L7V, N42S, L54M, A67T, I69V, V72I, T94P, A101I, L108R, Q110E, H114N, T115M, E119Q, N125S, L130T, H132Y, S133R, I135L, Q147K, E148D, E151A, K154S, A156K, S157N, N160S, T165S, L173I, V182I, V187I, T212N, P219L, R229Q, S241F, I245A, L263F, L264I, I266V, V267A, T268A, V271G, R277S, W285L, W286G, L288I, L289V, S293G, Q294L, N298K, V301I, N305D, A306T, T307I, V318I, G324R, R330C, H331N, L340F, R342A, I…	A101I, L108R, V271G	A2V, L4I, M6A, L7V, S13G, I24M, N42S, L54M, R56Q, S58T, R66Q, A67T, L69V, T74R, L84I, Y94P, N96A, S101I, T102S, Y108R, D109E, G110E, L115M, Q118M, E119Q, K122R, V124I, D125S, S128T, L133R, I135L, Q136E, A138S, E140N, T144K, K148D, E151A, Q154S, A156K, S157N, N160S, T165S, A174F, I181L, M188F, I190V, N192S, R195N, L206F, H212N, Q213P, A216P, P219L, G225E, G230D, G232D, S239N, V245A, N251S, V253C, …	S101I, Y108R, L271G	I24M, L54M, A67T, V72I, T94P, N96A, S101I, Y108R, E121D, I135L, Q147K, K154S, A156K, S157N, N160S, T165S, V187I, P219L, S239N, I266V, V271G, R277S, W286G, L288I, L289V, Q294L, N298K, T307I, V318I, L330C, H331N, L340F, R342A, L345Q	S101I, Y108R, V271G
				CRF63_02A	15	A14T, S23A, L54M, Q56K, I69V, A101S, H114N, T115M, M118L, E119Q, H132Y, I135L, E151A, V182I, V194I, H209L, L210T, P211H, P213Q, G215E, E225G, R229Q, S241F, V267A, T268A, I270T, R277L, W285L, S293G, V301I, S302N, N305D, A306T, E313N, G314W, V322G, G324R, C326G, I329L, R330L, I343A	S23A	M6A, S13G, A14T, S23A, L54M, R56K, S58T, R66Q, L69V, I72V, T74R, R77K, L84I, Y94T, T102S, L115M, Q118L, E119Q, K122R, V124I, S128T, I135L, Q136E, A138S, E140N, T144K, K147Q, E151A, Q154K, A174F, I181L, I187V, M188F, I190V, N192S, V194I, R195N, L206F, I210T, P211H, G215E, A216P, T222I, G230D, G232D, N251S, V253C, L267A, R268A, L271V, I273L, Q276R, N279W, R283K, C285L, A287N, I288L, T301I, S302N, A…	S23A	A14T, S23A, L54M, Q56K, M118L, E121D, I135L, V194I, P211H, P213Q, G215E, E225G, R277L, S302N, E313N, G314W, V322G, I329L	S23A
				CRF64_BC	8	L7V, M24I, I69V, H114N, T115M, E119Q, N125S, H132Y, I135L, E148D, K154S, L173I, V182I, V187I, P219L, E220G, G221R, R229Q, S251N, L263F, L264I, I266V, R276Q, W285L, W286G, Q294L, N298K, N305D, T307I, G324R, L340F, I343A, L345Q		M6A, L7V, S13G, R56Q, S58T, R66Q, L69V, T74R, Y94T, T102S, L115M, Q118M, E119Q, V124I, D125S, S128T, I135L, Q136E, A138S, E140N, K148D, Q154S, A174F, I181L, M188F, I190V, N192S, R195N, Q213P, P219L, E220G, G221R, T222I, G230D, V253C, L263F, I266V, L271V, N279W, R283K, C285L, W286G, I288L, Q294L, N298K, T307I, N313E, W314G, G328A, N331H, L340F, S343A, L345Q		E121D, I135L, K154S, V187I, P219L, E220G, G221R, S251N, I266V, R276Q, W286G, Q294L, N298K, T307I, L340F, L345Q
				CRF65_cpx	6	L7M, M24I, N42R, R46M, E49D, I69V, S107T, L108Q, H114N, T115M, D121E, S129G, H132Y, Q147L, N163D, L173I, V182I, H209P, L210F, P211H, P213Q, E225G, R229Q, S241F, I245A, S251N, L263F, L264I, I266V, V267T, I270V, A281G, W285L, W286G, S293G, V301I, N305D, G314W, C326W, R330L, I343A	R46M, E49D, Q147L	M6A, L7M, S13G, N42R, R46M, E49D, R56Q, S58T, R66Q, L69V, I72V, T74R, R77K, Y94T, T102S, S107T, Y108Q, L115M, D121E, K122R, V124I, S128T, D129G, Q136E, A138S, E140N, K147L, A174F, I181L, M188F, I190V, N192S, R195N, L209P, I210F, P211H, A216P, T222I, G232D, V245A, V253C, L263F, I266V, L267T, T270V, L271V, I273L, Q276R, N279W, A281G, R283K, C285L, W286G, A287N, I288L, T301I, R324G, G326W, G328A, N3…	R46M, E49D, K147L	V7M, S42R, R46M, E49D, S107T, Y108Q, Q119E, N129G, Q147L, A151E, L209P, T210F, P211H, P213Q, E225G, S251N, I266V, A267T, T270V, A281G, W286G, G314W, R324G, G326W	R46M, E49D, Q147L
				CRF66_BF	3	M24I, I84L, A96N, A101S, H114N, T115M, D121E, N125S, T128S, H132Y, E137K, L173I, V182I, Q199K, G215E, E225G, R229Q, D230G, I235V, S241F, G324R, I343A		M6A, S13G, R56Q, S58T, R66Q, T74R, T102S, L115M, Q118M, D121E, V124I, D125S, Q136E, E140N, K148E, Q154K, K166N, A174F, I181L, M188F, I190V, N192S, R195N, Q199K, G215E, A216P, T222I, G232D, I235V, S239N, N251S, V253C, I264L, T270I, L271V, I273L, L277R, N279W, R283K, A287N, I288L, G293S, T301V, D305N, N313E, W314G, S343A		S42N, I84L, T128S, E137K, D148E, Q199K, G215E, E225G, D230G, I235V, S239N, F263L, I264L, T270I, G293S, I301V, D305N
				CRF68_01B	3	L7M, F8I, L9F, M24I, N42S, I69V, Q80K, L81F, I84L, L91I, A96N, A101S, S102T, Q110E, H114N, T115M, M118T, D121E, N125S, S129N, L130K, H132Y, S133E, I135L, E136T, E143D, Q147K, E148D, N163D, L173I, V182I, V187I, H209P, L210F, P211H, T212H, P213Q, G215E, E220G, R229Q, N239S, S241F, V267A, I270T, R277S, A281G, W285L, W286G, Q290L, S293G, N298I, V301I, N305D, E313G, G314W, V321A, V322A, G324R, C326W, …		A2V, L4I, M6A, L7M, F8I, L9F, S13G, N42S, R56Q, S58T, R66Q, L69V, I72V, T74R, R77K, Q80K, L81F, L91I, Y94T, D109E, G110E, L115M, Q118T, D121E, K122R, V124I, D125S, S128T, D129N, T130K, L133E, I135L, Q136T, K137E, A138S, E140N, E143D, K148D, Q154K, A174F, I181L, M188F, I190V, N192S, R195N, L206F, L209P, I210F, P211H, G215E, A216P, E220G, T222I, G225E, G232D, V245I, N251S, V253C, L267A, R268T, L271…		V7M, F8I, L9F, Q80K, L81F, I84L, L91I, S102T, M118T, Q119E, T130K, R133E, I135L, E136T, E143D, Q147K, A151E, V187I, L209P, T210F, P211H, N212H, P213Q, G215E, E220G, A245I, A268T, R277S, A281G, W286G, Q290L, N298I, T306A, E313G, G314W, V321A, V322A, G326W, L340F
				CRF69_01B	7	F8I, L9F, M24I, N42S, I69V, I84L, L91I, A101S, S102T, H114N, T115M, M118I, N125S, H132Y, I135L, E136T, Q147K, E148D, L173I, V187I, H209P, P211H, P213Q, G215E, R229Q, D230G, I235V, S241F, L265S, W285L, W286G, S293G, N298T, G314W, V322A, C326W, R330L, I343A		A2V, L4I, M6A, F8I, L9F, S13G, N42S, R56Q, S58T, R66Q, L69V, I72V, T74R, L91I, Y94T, N96A, L115M, Q118I, K122R, V124I, D125S, S128T, I135L, Q136T, K137E, A138S, K148D, Q154K, I181L, M188F, L206F, L209P, P211H, G215E, A216P, T222I, G232D, I235V, N251S, V253C, L265S, I273L, Q276R, N279W, R283K, C285L, W286G, A287N, I288L, N298T, G326W, G328A, N331H, S343A		F8I, L9F, I84L, L91I, N96A, S102T, M118I, Q119E, I135L, E136T, Q147K, V187I, L209P, P211H, P213Q, G215E, D230G, I235V, L265S, W286G, N298T, G314W, V322A, G326W
				CRF70_BF	3	I4L, E109D, H114N, T115M, D121E, R122K, H132Y, L173I, T212A, E223G, L244I, D247V, A306T, A310V, V321A, V322L, G324R, C326G, R330L, I343A		S13G, R56Q, S58T, R66Q, I72V, T74R, R77K, Y94T, T102S, L115M, Q118M, D121E, V124I, S128T, Q136E, A138S, T144K, A174F, I181L, I187V, M188F, I190V, N192S, R195N, L209H, H212A, A216P, E223G, G225E, Q229R, G230D, G232D, L244I, D247V, N251S, V253C, I264L, L267V, L271V, I273L, Q276R, L277R, N279W, R283K, A287N, G293S, T301V, D305N, A310V, N313E, W314G, V321A, A322L, I325A, G328A, S343A		I4L, S42N, E109D, R122K, L209H, N212A, E223G, Q229R, L244I, D247V, F263L, I264L, A267V, G293S, I301V, D305N, A310V, V321A, V322L
				CRF71_BF	15	H114N, T115M, D121E, H132Y, L173I, L244I, D247V, A306T, A310V, V321A, V322L, G324R, C326G, I343A		M6A, S13G, R56Q, S58T, R66Q, T74R, Y94T, T102S, L115M, D121E, V124I, S128T, Q136E, A138S, T144K, K147Q, A174F, I181L, I187V, M188F, N192S, A216P, Q229R, L244I, V245I, D247V, N251S, I264L, L271V, I273L, Q276R, L277R, N279W, R283K, D305N, A310V, N313E, W314G, V321A, A322L, G328A, S343A		Q229R, L244I, A245I, D247V, F263L, I264L, D305N, A310V, V321A, V322L
				CRF72_BF	5	H114N, T115M, D121E, T128S, H132Y, N163D, L173I, A189S, A243T, A306T, A310V, V321A, V322L		M6A, R56Q, S58T, R66Q, T74R, Y94T, T102S, L115M, D121E, V124I, A138S, T144K, Q154K, A174F, I181L, M188F, A189S, I190V, N192S, L206F, Q213P, A216P, G225E, Q229R, A243T, V245I, N251S, V253C, I264L, L271V, I273L, Q276R, L277R, N279W, R283K, A287N, D305N, A310V, W314G, V321A, A322L, G328A		V7L, S42N, T128S, A189S, Q229R, A243T, A245I, F263L, I264L, D305N, A310V, V321A, V322L
				CRF74_01B	3	L7M, F8I, L9F, M24I, N42S, I69V, I84L, Q110E, H114N, T115M, D121E, L130Q, L134I, I135L, E136T, E143D, Q147K, L173I, V182I, V187I, H209L, T212Q, P213Q, G215E, G221R, R229Q, I235V, S241F, V267A, R277S, A281G, W285L, W286G, S293G, V301I, N305D, E313G, G314W, C326W, R330L, I343A		A2V, L4I, M6A, L7M, F8I, L9F, S13G, N42S, R56Q, S58T, R66Q, L69V, I72V, T74R, R77K, Y94T, D109E, G110E, L115M, D121E, K122R, V124I, S128T, T130Q, L134I, I135L, Q136T, K137E, A138S, E143D, Q154K, A174F, I181L, M188F, I190V, N192S, R195N, L206F, H212Q, G215E, A216P, G221R, T222I, G232D, I235V, N251S, V253C, L267A, L271V, I273L, L277S, N279W, A281G, R283K, C285L, W286G, A287N, I288L, T301I, T306A, N…		V7M, F8I, L9F, I84L, T130Q, L134I, I135L, E136T, E143D, Q147K, A151E, V187I, N212Q, P213Q, G215E, G221R, I235V, F263L, R277S, A281G, W286G, T306A, E313G, G314W, G326W
				CRF75_BF	3	A1X, V2X, I4L, L7V, Q32L, I69V, K77Q, L81R, I84L, S88T, T94P, A96S, A101T, H114N, T115M, D121E, I124V, H132Y, S133N, Q147K, E148D, T165S, L173I, V182I, F188C, A189S, Q199K, H209R, T212A, P213Q, E220G, I222T, R233T, R236C, N239D, S241F, A243T, D247V, C253F, A306T, E313Q, V318I, V321A, V322L, G324R, R330L, H331N, I343A	A1X, V2X, L81R, F188C, R236C, E313Q	A1X, A2X, M6A, L7V, S13G, Q32L, S58T, R66Q, L69V, I72V, T74R, R77Q, L81R, S88T, Y94P, N96S, S101T, T102S, Y108L, G110Q, L115M, D121E, K122R, D125N, S128T, L133N, Q136E, K137E, A138S, E140N, K148D, T165S, K166N, A174F, I181L, I187V, M188C, A189S, I190V, N192S, R195N, Q199K, L206F, L209R, I210L, H212A, A216P, E220G, G225E, G230D, R233T, R236C, S239D, A243T, V245I, D247V, N251S, V253F, I264L, L267V,…	A1X, A2X, L81R, M188C, R236C, N313Q	A1X, V2X, I4L, Q32L, S42N, K77Q, L81R, I84L, S88T, T94P, N96S, S101T, Y108L, E110Q, I124V, S125N, R133N, Q147K, A151E, T165S, F188C, A189S, Q199K, L209R, T210L, N212A, P213Q, E220G, I222T, R233T, R236C, S239D, A243T, A245I, D247V, C253F, F263L, I264L, A267V, A268T, T270I, L285W, G293S, I301V, D305N, E313Q, V318I, V321A, V322L, H331N	A1X, V2X, L81R, F188C, R236C, E313Q
				CRF77_cpx	4	L7M, F8I, M24I, N42S, I69L, K77Q, Q80K, L81F, I84L, A101S, S102T, L108Y, Q110E, H114N, D121E, N125S, H132F, I135L, E136T, Q147K, E148D, T165S, L173I, V182I, V187I, H209P, L210F, P213Q, G215E, I222T, D230G, I235V, N239S, S241F, I245A, S256L, L264I, I266V, V267T, T268A, I270T, R277S, A281G, W285L, S293G, N298T, V301I, N305D, E313G, G314W, V322A, C326W, R330L, R334T, R342I, I343A, L345Q	R342I	A2V, L4I, M6A, L7M, F8I, S13G, N42S, R56Q, S58T, R66Q, I72V, T74R, R77Q, Q80K, L81F, Y94T, G110E, G113N, D121E, K122R, V124I, D125S, S128T, Y132F, I135L, Q136T, K137E, A138S, T144K, K148D, Q154K, T165S, A174F, I181L, M188F, I190V, N192S, R195N, L206F, L209P, I210F, G215E, A216P, G225E, G232D, I235V, V245A, V253C, S256L, I266V, L267T, R268A, L271V, I273L, Q276R, L277S, N279W, A281G, R283K, C285L, …	R342I	V7M, F8I, V69L, K77Q, Q80K, L81F, I84L, S102T, D113N, Q119E, Y132F, I135L, E136T, Q147K, A151E, T165S, V187I, L209P, T210F, P213Q, G215E, I222T, D230G, I235V, S256L, F263L, I266V, A267T, R277S, A281G, N298T, E313G, G314W, V322A, G326W, R334T, R342I, L345Q	R342I
				CRF78_cpx	3	L7M, F8I, L9F, M24I, N42S, I69V, I84L, L91I, A101S, S102T, K106R, H114N, T115M, D121E, N125S, H132Y, I135L, E136T, E143D, Q147K, L173I, V182I, V187I, T208I, H209P, T212Q, P213Q, R229Q, D230G, I235V, S241F, I245A, A281G, W285L, W286G, V301I, N305D, G314W, R330L		A2V, L4I, M6A, L7M, F8I, L9F, S13G, N42S, R56Q, S58T, R66Q, L69V, I72V, T74R, L91I, Y94T, K106R, L115M, D121E, K122R, V124I, D125S, S128T, I135L, Q136T, A138S, E143D, Q154K, A174F, I181L, M188F, I190V, T208I, L209P, H212Q, A216P, T222I, G232D, I235V, S239N, V245A, N251S, L271V, I273L, Q276R, N279W, A281G, R283K, C285L, W286G, A287N, I288L, T301I, G328A		V7M, F8I, L9F, I84L, L91I, S102T, K106R, Q119E, I135L, E136T, E143D, Q147K, V187I, T208I, L209P, N212Q, P213Q, D230G, I235V, S239N, A281G, W286G, G314W
				CRF79_0107	3	L7V, A14V, M24V, A30V, L54M, A67T, I69V, A101S, L108Q, Q110E, E119Q, R122K, H132Y, I135L, Q147K, E148D, E151A, K154S, S157N, L173I, V182I, V187I, F206L, H209L, L210I, R214G, E220G, G221R, R229Q, I235V, N239S, S241F, I245F, L263F, L264V, I266V, V267T, T268A, R277N, A281G, W285L, Q290L, S293G, N298T, V301I, T307V, G314W, V322A, G324R, C326W, I329F, I343A	I245F	A2V, M6A, L7V, S13G, A14V, I24V, A30V, L54M, R56Q, S58T, R66Q, A67T, L69V, T74R, R77K, Y94T, N96A, T102S, Y108Q, G110E, E119Q, V124I, D125N, S128T, I135L, Q136E, A138S, E140N, K148D, E151A, Q154S, S157N, A174F, I181L, M188F, I190V, N192S, R195N, Q213P, R214G, A216P, E220G, G221R, T222I, G225E, G230D, G232D, I235V, V245F, N251S, V253C, L263F, I264V, I266V, L267T, R268A, L271V, I273L, Q276R, L277N,…	V245F	A14V, I24V, A30V, S42N, L54M, A67T, N96A, Y108Q, E121D, R122K, S125N, I135L, Q147K, K154S, S157N, V187I, F206L, T210I, R214G, E220G, G221R, I235V, A245F, I264V, I266V, A267T, R277N, A281G, Q290L, N298T, T306A, T307V, G314W, V322A, G326W, I329F, L330R	A245F
				CRF82_cpx	6	L7V, M24I, N42S, L54M, A67T, I69V, V72I, A101S, Q110E, H114N, T115M, N125S, L130T, I135L, K144R, Q147K, E148D, E151A, K154S, S157N, N163D, L173I, V182I, V187I, F206L, H209L, T212N, R214G, E220G, G221R, R229Q, R231K, S241F, I245A, L265S, S293I, A306T, H331R, R334T, I343S	H331R	A2V, M6A, L7V, S13G, N42S, L54M, R56Q, S58T, R66Q, A67T, L69V, T74R, L84I, Y94T, T102S, G110E, L115M, Q118M, K122R, V124I, D125S, S128T, I135L, Q136E, K137E, A138S, T144R, K148D, E151A, Q154S, S157N, A174F, I181L, M188F, I190V, N192S, R195N, H212N, R214G, A216P, E220G, G221R, T222I, G225E, G230D, R231K, V245A, N251S, V253C, I264L, L265S, L267V, R268T, T270I, L271V, I273L, Q276R, L277R, N279W, R28…	N331R	L54M, A67T, V72I, I135L, K144R, Q147K, K154S, S157N, V187I, F206L, R214G, E220G, G221R, R231K, F263L, I264L, L265S, A267V, A268T, T270I, L285W, G293I, I301V, G326C, L330R, H331R, R334T, A343S	H331R
				CRF83_cpx	11	L7M, F8I, L9F, M24L, I69V, Q80K, L81F, I84L, L91I, A101S, S102T, S107T, L108Y, H114N, T115M, D121E, N125S, H132Y, S133D, L134I, I135L, E136T, K144I, Q147K, E148D, N163D, T165S, L173I, V182I, V187I, H209P, L210T, T212N, R214G, P219L, R229Q, S241F, S256L, L263F, L264I, V267A, T268A, I270T, A281G, W285L, W286G, Q290L, S293G, N298T, V301I, N305D, A306F, E313G, G314W, V322A, G324R, C326W, I329F, R330L…	S133D, K144I, A306F	A2V, L4I, M6A, L7M, F8I, L9F, S13G, I24L, R56Q, S58T, R66Q, L69V, I72V, T74R, R77K, Q80K, L81F, L91I, Y94T, N96A, S107T, G113N, L115M, D121E, K122R, V124I, D125S, S128T, L133D, L134I, I135L, Q136T, K137E, A138S, T144I, K148D, Q154K, T165S, K166N, A174F, I181L, M188F, I190V, N192S, R195N, L206F, L209P, I210T, H212N, Q213P, R214G, A216P, P219L, T222I, V253C, S256L, L263F, L267A, R268A, L271V, I273L…	L133D, T144I, T306F	V7M, F8I, L9F, I24L, Q80K, L81F, I84L, L91I, N96A, S102T, S107T, D113N, Q119E, R133D, L134I, I135L, E136T, K144I, Q147K, A151E, T165S, V187I, L209P, R214G, P219L, S256L, A281G, W286G, Q290L, N298T, T306F, E313G, G314W, V322A, G326W, I329F	R133D, K144I, T306F
				CRF85_BC	11	L7V, N42S, L54M, A67T, I69V, V72I, A101S, L108Q, Q110E, H114N, T115M, E119Q, R122K, H132Y, I135L, Q147K, E148D, E151A, K154S, S157N, L173I, V182I, V187I, L210T, T212N, R214G, P219L, E220G, G221R, R229Q, R231K, S241F, I245A, S251N, L263F, L264I, I266L, V267T, R276Q, W285L, W286G, N287S, L289V, S293G, N298K, V301I, N305D, A306T, V318I, V322I, G324R, H331N, I343A, L345Q		A2V, L4I, M6A, L7V, S13G, N42S, L54M, R56Q, S58T, R66Q, A67T, L69V, T74R, R77K, L84I, Y94T, T102S, Y108Q, G110E, L115M, Q118M, E119Q, V124I, S128T, I135L, Q136E, E140N, K148D, E151A, Q154S, S157N, A174F, I181L, M188F, I190V, N192S, R195N, L206F, I210T, H212N, R214G, A216P, P219L, E220G, G221R, T222I, G225E, G230D, R231K, V245A, V253C, L263F, I266L, L267T, L271V, I273L, L277R, N279W, R283K, C285L,…		L54M, A67T, V72I, Y108Q, E121D, R122K, I135L, Q147K, K154S, S157N, V187I, R214G, P219L, E220G, G221R, R231K, S251N, I266L, A267T, R276Q, W286G, N287S, L289V, N298K, V318I, V322I, H331N, L345Q
				CRF86_BC	3	L7V, M24I, N42S, R46K, A67T, I69V, A101S, H114N, T115M, E119Q, N125S, L130T, H132Y, I135L, K144R, Q147K, E148D, E151A, S157N, N160S, N163D, L173I, V182I, V187I, R214G, P219L, E220G, G221R, R229Q, S241F, I245A, V267A, T268A, S293I, V318I, G324R, C326Y, L340F, I343A, L345Q		A2V, M6A, L7V, S13G, N42S, R46K, R56Q, S58T, R66Q, A67T, L69V, T74R, L84I, Y94T, N96A, T102S, D109E, L115M, Q118M, E119Q, V124I, D125S, S128T, I135L, Q136E, K137E, A138S, T144R, K148D, E151A, S157N, N160S, K166N, A174F, I181L, M188F, I190V, N192S, R195N, Q213P, R214G, A216P, P219L, E220G, G221R, T222I, G225E, V245A, V253C, I264L, L267A, R268A, T270I, L271V, I273L, Q276R, L277R, N279W, R283K, C285…		R46K, A67T, N96A, E121D, I135L, K144R, Q147K, S157N, N160S, V187I, R214G, P219L, E220G, G221R, F263L, I264L, T270I, L285W, G293I, I301V, D305N, V318I, G326Y, L340F, L345Q
				CRF87_cpx	3	L7V, N42S, L54M, I69V, V72I, A101S, L108Q, Q110E, H114N, T115M, E119Q, N125S, L130T, H132Y, I135L, Q147K, E148D, K154S, A156K, S157N, N160S, T165S, L173I, V182I, V187I, H209P, L210T, T212N, R214G, P219L, E220G, G221R, R229Q, R231K, I235V, N239S, S241F, I245A, L263F, L264I, I266V, R276H, A281G, W285L, W286G, Q290L, S293G, N298I, V301I, A306T, A310V, A325I, R330C, L340F, R342A, I343A, L345Q		L4I, M6A, L7V, N42S, L54M, R56Q, S58T, R66Q, L69V, T74R, R77K, L84I, Y94T, N96A, T102S, Y108Q, G110E, L115M, Q118M, E119Q, K122R, V124I, D125S, S128T, I135L, Q136E, K137E, A138S, E140N, K148D, Q154S, A156K, S157N, N160S, T165S, A174F, I181L, M188F, I190V, N192S, R195N, L206F, L209P, I210T, H212N, Q213P, R214G, P219L, E220G, G221R, T222I, G225E, G230D, R231K, I235V, V245A, N251S, V253C, L263F, I26…		L54M, V72I, N96A, Y108Q, E121D, I135L, Q147K, K154S, A156K, S157N, N160S, T165S, V187I, L209P, R214G, P219L, E220G, G221R, R231K, I235V, I266V, T270I, R276H, A281G, W286G, Q290L, N298I, A310V, A325I, L330C, L340F, R342A, L345Q
				CRF88_BC	3	N42S, A67T, I69V, V72I, A101S, Q110E, H114N, T115M, E119Q, N125S, L130T, H132Y, I135L, Q147K, E151A, K154S, S157N, L173I, V182I, F206L, H209L, L210I, T212N, R214G, P219L, G221R, R229Q, S241F, I245A, S251N, H258R, Q290K, S293G, L304F, A306T, G324R, C326Y, R330L, R334T, I343A, L345Q		A2V, M6A, S13G, N42S, R56Q, S58T, R66Q, A67T, L69V, T74R, L84I, Y94T, N96A, T102S, G110E, L115M, Q118M, E119Q, V124I, D125S, S128T, I135L, Q136E, A138S, E151A, Q154S, S157N, A174F, I181L, M188F, I190V, N192S, R195N, H212N, Q213P, R214G, A216P, P219L, G221R, T222I, G225E, G230D, V245A, V253C, H258R, I264L, L267V, L271V, I273L, Q276R, L277R, N279W, R283K, C285W, A287N, I288L, Q290K, T301V, L304F, N…		A67T, V72I, N96A, E121D, I135L, Q147K, K154S, S157N, F206L, T210I, R214G, P219L, G221R, S251N, H258R, F263L, I264L, A267V, L285W, Q290K, I301V, L304F, G326Y, R334T, L345Q
				CRF89_BF	3	A96T, H114N, T115M, D121E, R122K, T128S, H132Y, N163D, L173I, V182I, Q199K, L210I, T212S, R229Q, I235V, S241F, V301I, A306T, V321A, V322L, G324R, A325F, C326G, R330L, H331N, L345Q		M6A, R56Q, S58T, R66Q, T74R, Y94T, N96T, L115M, Q118M, D121E, V124I, A138S, E140N, T144K, K147Q, Q154K, K166N, A174F, I181L, I187V, M188F, I190V, N192S, R195N, Q199K, L209H, H212S, Q213P, A216P, T222I, I235V, S239N, N251S, I264L, R268T, T270I, L271V, I273L, L277R, N279W, R283K, A287N, I288L, T301I, W314G, V321A, A322L, I325F, G328A, L345Q		S42N, N96T, R122K, T128S, Q199K, L209H, T210I, N212S, I235V, S239N, F263L, I264L, A268T, T270I, V321A, V322L, A325F, H331N, L345Q
				CRF90_BF1	6	I48V, I69V, D121E, N125D, H132Y, E151A, L173I, V182I, G221E, N239D	I48V	M6A, S13G, I48V, R56Q, S58T, R66Q, L69V, I72V, T74R, R77K, Y94T, T102S, G110Q, Q118M, D121E, V124I, S128T, Q136E, A138S, T144K, K147Q, K148E, E151A, Q154K, A174F, I181L, I190V, N192S, A216P, G221E, G225E, Q229R, S239D, V253C, I264L, I273L, Q276R, L277R, N279W, C285W, A287N, I288L, T301V, D305N, W314G, G328A	I48V	I48V, E110Q, S125D, D148E, G221E, Q229R, S239D, I264L, L285W, I301V, D305N	I48V
				CRF92_C2U	5	M24I, I69V, H114N, L130T, H132Y, I135L, S138A, V182I, H209L, L210I, I222T, R229Q, S241F, S256L, R276Q, W285L, N287S, N298K, N305D, G324R		A2V, M6A, S13G, R56Q, S58T, R66Q, L69V, T74R, L84I, Q118M, V124I, S128T, I135L, K137E, A174F, I181L, I187V, I190V, N192S, G230D, S256L, I273L, L277R, N279W, C285L, A287S, I288L, N298K, N313E, W314G		S42N, E121D, I135L, S138A, T210I, I222T, S256L, R276Q, N287S, N298K
				CRF93_cpx	3	M24I, N42S, Q56R, I69V, V72L, A101S, H114N, T115M, M118L, E119Q, R122K, L130I, H132Y, T165S, L173I, V182I, V194I, H209L, P211H, T212S, P213Q, G215E, R229Q, N239S, S241F, S256C, L263F, R277S, A281I, W285L, W286G, S293G, V301I, N305D, A306T, V311T, E313N, G324R, C326F, I343A	V311T	A2V, M6A, S13G, N42S, S58T, R66Q, L69V, I72L, L84I, Y94T, T102S, G113N, L115M, Q118L, E119Q, S128T, T130I, Q136E, E140N, T165S, K166N, A174F, I181L, I187V, M188F, I190V, N192S, V194I, R195N, P211H, H212S, G215E, A216P, T222I, G225E, N251S, V253C, S256C, L263F, I264L, L277S, N279W, A281I, R283K, C285L, W286G, A287N, I288L, T301I, V311T, G326F, G328A, S343A	V311T	Q56R, V72L, D113N, M118L, E121D, R122K, T130I, T165S, V194I, P211H, N212S, P213Q, G215E, S256C, I264L, R277S, A281I, W286G, V311T, E313N, G326F	V311T
				CRF95_02B	5	L7V, M24I, N42S, R46K, Q56R, I69V, V72L, T94P, A101S, L108Y, H114N, T115M, M118L, E119Q, H132Y, E148D, E151A, L173I, V182I, V187I, V190I, V194I, H209L, L210T, P211H, T212H, P213Q, G215E, E220G, G221R, R229Q, I235V, N239S, S241F, I245A, L264V, V267L, T268X, R269X, I270X, V271X, E272X, L273X, L274X, R276H, R277S, W285L, Q290S, S302N, A306T, E313N, G314W, V321L, V322G, G324A, C326G, H331N, I343A	T268X, R269X, I270X, V271X	A2V, M6A, L7V, S13G, N42S, R46K, S58T, R66Q, L69V, I72L, T74R, R77K, L84I, Y94P, T102S, L115M, Q118L, E119Q, K122R, V124I, S128T, Q136E, K137E, A138S, E140N, T144K, K148D, E151A, Q154K, A174F, I181L, M188F, V194I, R195N, L206F, I210T, P211H, G215E, A216P, E220G, G221R, T222I, I235V, V245A, V253C, I264V, R268X, R269X, T270X, L271X, E272X, I273X, L274X, Q276H, L277S, N279W, R283K, C285L, I288L, Q29…	R268X, R269X, T270X, L271X	R46K, Q56R, V72L, T94P, M118L, E121D, V187I, V190I, V194I, P211H, N212H, P213Q, G215E, E220G, G221R, I235V, I264V, A267L, A268X, R269X, T270X, V271X, E272X, L273X, L274X, R276H, R277S, Q290S, S302N, E313N, G314W, V321L, V322G, R324A, H331N	A268X, R269X, T270X, V271X
				CRF96_cpx	3	L7M, F8I, L9F, N42S, Q80K, L81F, I84L, L91I, A101S, S102T, Q110E, H114N, T115M, M118T, D121E, N125S, S129D, L130I, L134I, E136T, E143D, Q147K, E148D, N163S, N166K, L173I, V182I, H209P, P211H, P213Q, G215E, R229Q, D230G, N239S, S241F, L263F, L264I, I266V, V267T, I270T, A281G, W285L, W286G, Q290L, S293G, V301I, G314W, V322A, C326W, R330L, I343A		A2V, L4I, M6A, L7M, F8I, L9F, S13G, N42S, R56Q, S58T, R66Q, I72V, T74R, R77K, Q80K, L81F, L91I, Y94T, N96A, D109E, G110E, L115M, Q118T, D121E, K122R, V124I, D125S, S128T, T130I, L134I, Q136T, K137E, A138S, E140N, E143D, T144K, K148D, Q154K, D163S, A174F, I181L, M188F, I190V, N192S, R195N, L209P, P211H, G215E, T222I, G232D, V253C, L263F, I266V, L267T, L271V, I273L, Q276R, N279W, A281G, R283K, C285…		V7M, F8I, L9F, Q80K, L81F, I84L, L91I, N96A, S102T, M118T, N129D, T130I, L134I, E136T, E143D, Q147K, A151E, D163S, N166K, L209P, P211H, P213Q, G215E, D230G, I266V, A267T, A281G, W286G, Q290L, G314W, V322A, G326W
				CRF100_01C	3	F8I, L9F, N42S, I84L, A101S, S102T, E109D, H114N, T115M, D121E, N125S, H132Y, L134I, I135L, E136T, E143D, Q147K, V182I, V187I, P211H, T212Q, P213Q, G215E, E225G, R229Q, N239S, S241F, V267A, T268A, I270T, A281G, W285L, W286G, S293G, G314W, V322A, G324R, C326W, I329F, R330I		A2V, L4I, F8I, L9F, S13G, N42S, R56Q, S58T, R66Q, I72V, T74R, Y94T, N96A, L115M, D121E, K122R, V124I, D125S, S128T, L134I, I135L, Q136T, K137E, A138S, E143D, T144K, Q154K, A174F, I181L, I190V, N192S, R195N, L206F, P211H, H212Q, G215E, A216P, T222I, G230D, N251S, V253C, L267A, R268A, L271V, I273L, N279W, A281G, R283K, C285L, W286G, A287N, I288L, I325A, G326W, G328A, I329F, L330I, N331H		F8I, L9F, I84L, N96A, S102T, E109D, L134I, I135L, E136T, E143D, Q147K, A151E, V187I, P211H, N212Q, P213Q, G215E, E225G, F263L, A281G, W286G, G314W, V322A, G326W, I329F, L330I
				CRF103_01B	4	L7M, F8I, L9F, N42S, L54M, L81F, I84L, L91I, A101S, Q110E, H114N, T115M, M118I, D121E, N125G, L130Q, H132Y, S133E, L134I, E136T, Q147K, L173I, V182I, V187I, H209P, P211H, T212H, P213Q, G215E, P219L, G221R, R229Q, I235V, N239S, S241F, L249I, L263F, L264I, V267A, T268A, I270T, R277S, A281S, W285L, W286G, Q290V, N298T, V301I, L304Y, T307V, A310T, G314W, V322A, I329F, R330L, I343A	N125G, L249I, A281S, A310T	A2V, L4I, M6A, L7M, F8I, L9F, S13G, N42S, L54M, R56Q, S58T, R66Q, L69I, I72V, T74R, R77K, L81F, L91I, Y94T, N96A, T102S, G110E, L115M, Q118I, D121E, K122R, V124I, D125G, S128T, T130Q, L133E, L134I, Q136T, A138S, Q154K, A174F, I181L, M188F, N192S, R195N, L206F, L209P, P211H, G215E, A216P, P219L, G221R, T222I, G232D, I235V, L249I, N251S, V253C, L263F, L267A, R268A, L271V, I273L, L277S, N279W, A281S…	D125G, L249I, A281S, A310T	V7M, F8I, L9F, L54M, V69I, L81F, I84L, L91I, N96A, M118I, Q119E, S125G, T130Q, R133E, L134I, E136T, Q147K, A151E, V187I, L209P, P211H, N212H, P213Q, G215E, P219L, G221R, I235V, L249I, R277S, A281S, W286G, Q290V, G293S, N298T, L304Y, D305N, T307V, A310T, G314W, V322A, R324G, I329F	S125G, L249I, A281S, A310T
