# Supplementary material for: HIV Transmembrane Glycoprotein Conserved Domains and Genetic Markers Across HIV-1 and HIV-2 Variants
Source: Front Microbiol. 2022 May 27;13:855232. doi: 10.3389/fmicb.2022.855232 (PMC9184819; doi:10.3389/fmicb.2022.855232)
Supplement: Supplementary file 4 [file Table_4.XLSX]

## Sheet: Supplementary Table 4
	Supplementary Table 4. HIV-2 gp36 natural polymorphisms and V-markers among each HIV-2 variant. Color code: light-pink (aa changes conserved in ≥90% - <100% sequences of each gp36 variants), and fuchsia (aa changes conserved in 100% sequences of each gp36 variants). Nº, number; SEQS, sequences; CRF, circulating recombinant forms; V-markers, aa changes that were specific for each variant; G, glyci…
	VARIANTS			Nº SEQS	NATURAL POLYMORPHISMS vs. BEN	V-MARKERS vs. BEN	NATURAL POLYMORPHISMS vs. HIV-2 CONSENSUS	V-MARKERS vs. HIV-2 CONSENSUS
	HIV-2	GROUPS	A	235	R21A, H77D, L153F, F192L		Q240P, N253R, X285D, S299E, A331G, L345A	Q240P, N253R, X285D, S299E, A331G, L345A
			B	34	M53L, H77D, V99P, S127T, L153F, V170L, H171Y, A178V, S190A, F192L, G205S, G223E, V228G, D235R, L236S, P240Q, Q245H, H249R, L250Q, R253N, G257W, N269T, P271Q, R273L, R274Q, T281X, A282X, I283X, R284X, D285X, W286X, L287X, Q293Y, F308A, T311A, W320G, A327L, G331A, V337I	M53L, V99P, S127T, V170L, H171Y, A178V, S190A, G205S, A282X, I283X, R284X, D285X, W286X, L287X, Q293Y, W320G, V337I	M53L, V99P, S127T, V170L, A178V, S190A, G205S, X280L, R284X, L287X	M53L, V99P, S127T, V170L, A178V, S190A, G205S, X280L, R284X, L287X
		CRF	CRF01_AB	6	A12T, R21A, H77D, K108D, V119I, E132Q, I152V, L153F, I177V, A182I, F192L, G223E, D227G, V228G, D235R, L236S, P240Q, N242E, V244I, Q245H, H249R, L250Q, T252R, R253N, G257W, I261G, D264T, N269T, S270F, P271Q, R273L, R274Q, I276A, S277L, S279X, L280X, T281X, A282P, I283L, D285L, R288X, L289X, K290X, A291X, C298I, F308A, T311A, R313G, W322T, A327L, G331A, L335I	A12T, K108D, V119I, E132Q, I152V, I177V, A182I, D227G, N242E, V244I, T252R, I261G, D264T, S270F, I276A, S277L, S279X, L280X, A282P, I283L, D285L, R288X, L289X, K290X, A291X, C298I, R313G, W322T, L335I	A12T, V119I, V182I, X282P, X283L, X285L, R288X, L289X	A12T, V119I, V182I, X282P, X283L, X285L, R288X, L289X
